# Supplementary material for: Dynamic multicolor emissions of multimodal phosphors by Mn2+ trace doping in self-activated CaGa4O7
Source: Nat Commun. 2024 Apr 13;15:3209. doi: 10.1038/s41467-024-47431-0 (PMC11016074; doi:10.1038/s41467-024-47431-0)
Supplement: Supplementary file 8 — Source Data [file 41467_2024_47431_MOESM8_ESM.xlsx]

## Sheet: Fig. 2d
	Experimental			Calculated			Difference			Bragg position
	2θ (°)	intensity (arb. u.)		2θ (°)	intensity (arb. u.)		2θ (°)	intensity (arb. u.)		2θ (°)	intensity (arb. u.)
	5	1801		5	1839.86		5	911.46		11.9553	-50
	5.05	1791		5.05	1839.44		5.05	901.882		11.9849	-50
	5.1	1775		5.1	1839.02		5.1	886.301		13.9718	-50
	5.15	1803		5.15	1838.6		5.15	914.722		14.0064	-50
	5.2	1792		5.2	1838.18		5.2	904.146		18.7619	-50
	5.25	1780.1		5.25	1837.75		5.25	892.673		18.8086	-50
	5.3	1789.9		5.3	1837.32		5.3	902.905		19.4648	-50
	5.35	1794		5.35	1836.89		5.35	907.435		19.5133	-50
	5.4	1783.1		5.4	1836.46		5.4	896.967		21.7384	-50
	5.45	1765.2		5.45	1836.02		5.45	879.503		21.7926	-50
	5.5	1773.9		5.5	1835.59		5.5	888.638		23.1956	-50
	5.55	1756.2		5.55	1835.15		5.55	871.374		23.2536	-50
	5.6	1776.7		5.6	1834.71		5.6	892.315		24.0379	-50
	5.65	1780		5.65	1834.27		5.65	896.055		24.0981	-50
	5.7	1768.2		5.7	1833.83		5.7	884.699		25.0822	-50
	5.75	1777.8		5.75	1833.38		5.75	894.745		25.1451	-50
	5.8	1790.8		5.8	1832.94		5.8	908.188		25.5227	-50
	5.85	1774.3		5.85	1832.49		5.85	892.138		25.5868	-50
	5.9	1803.4		5.9	1832.04		5.9	921.682		27.0232	-50
	5.95	1793.2		5.95	1831.59		5.95	911.934		27.0911	-50
	6	1779.3		6	1831.14		6	898.486		28.1515	-50
	6.05	1765.3		6.05	1830.69		6.05	884.935		28.2224	-50
	6.1	1767.9		6.1	1830.24		6.1	887.99		30.2273	-50
	6.15	1776.8		6.15	1829.78		6.15	897.342		30.3036	-50
	6.2	1769.2		6.2	1829.33		6.2	890.198		31.2548	-50
	6.25	1786.5		6.25	1828.87		6.25	907.955		31.3338	-50
	6.3	1793.8		6.3	1828.41		6.3	915.711		31.5954	-50
	6.35	1775.5		6.35	1827.96		6.35	897.87		31.6753	-50
	6.4	1766.3		6.4	1827.5		6.4	889.126		32.3662	-50
	6.45	1770.9		6.45	1827.04		6.45	894.188		32.4483	-50
	6.5	1795.2		6.5	1826.58		6.5	918.948		33.0434	-50
	6.55	1762.1		6.55	1826.12		6.55	886.307		33.1272	-50
	6.6	1784.2		6.6	1825.66		6.6	908.867		33.43	-50
	6.65	1795.6		6.65	1825.2		6.65	920.725		33.5149	-50
	6.7	1796		6.7	1824.74		6.7	921.59		33.6338	-50
	6.75	1795		6.75	1824.27		6.75	921.051		33.7193	-50
	6.8	1740.1		6.8	1823.81		6.8	866.612		34.455	-50
	6.85	1765.9		6.85	1823.35		6.85	892.874		34.5427	-50
	6.9	1787.2		6.9	1822.89		6.9	914.633		34.9057	-50
	6.95	1792.8		6.95	1822.43		6.95	920.7		34.9946	-50
	7	1778.6		7	1821.97		7	906.959		35.4504	-50
	7.05	1766.5		7.05	1821.5		7.05	895.322		35.5407	-50
	7.1	1791.8		7.1	1821.04		7.1	921.085		35.7693	-50
	7.15	1772		7.15	1820.58		7.15	901.745		35.8605	-50
	7.2	1788.2		7.2	1820.12		7.2	918.407		36.3507	-50
	7.25	1752.7		7.25	1819.65		7.25	883.371		36.3994	-50
	7.3	1736.7		7.3	1819.2		7.3	867.829		36.4434	-50
	7.35	1770.3		7.35	1818.74		7.35	901.889		36.4924	-50
	7.4	1774.9		7.4	1818.28		7.4	906.948		36.7846	-50
	7.45	1767.4		7.45	1817.82		7.45	899.909		36.8786	-50
	7.5	1796.4		7.5	1817.36		7.5	929.367		37.0027	-50
	7.55	1761		7.55	1816.9		7.55	894.423		37.0973	-50
	7.6	1813.9		7.6	1816.44		7.6	947.782		37.6372	-50
	7.65	1817.9		7.65	1815.99		7.65	952.236		37.6801	-50
	7.7	1786.8		7.7	1815.53		7.7	921.594		37.7335	-50
	7.75	1785.9		7.75	1815.08		7.75	921.148		37.7766	-50
	7.8	1776.6		7.8	1814.63		7.8	912.3		38.0464	-50
	7.85	1771.3		7.85	1814.17		7.85	907.454		38.1438	-50
	7.9	1796.4		7.9	1813.72		7.9	933.003		38.6361	-50
	7.95	1774.5		7.95	1813.27		7.95	911.554		38.7352	-50
	8	1759.9		8	1812.82		8	897.403		39.3996	-50
	8.05	1785.3		8.05	1812.37		8.05	923.251		39.5008	-50
	8.1	1775.8		8.1	1811.93		8.1	914.198		39.516	-50
	8.15	1807.7		8.15	1811.49		8.15	946.54		39.6175	-50
	8.2	1796		8.2	1811.04		8.2	935.282		41.5661	-50
	8.25	1805.3		8.25	1810.6		8.25	945.023		41.6734	-50
	8.3	1791.1		8.3	1810.16		8.3	931.261		42.1081	-50
	8.35	1796.5		8.35	1809.72		8.35	937.103		42.217	-50
	8.4	1764.4		8.4	1809.29		8.4	905.44		42.4804	-50
	8.45	1786.2		8.45	1808.85		8.45	927.674		42.5903	-50
	8.5	1788		8.5	1808.42		8.5	929.905		42.7127	-50
	8.55	1777.8		8.55	1807.99		8.55	920.133		42.7885	-50
	8.6	1802		8.6	1807.56		8.6	944.763		42.8233	-50
	8.65	1793.8		8.65	1807.14		8.65	936.99		42.8993	-50
	8.7	1756		8.7	1806.71		8.7	899.614		43.028	-50
	8.75	1807.5		8.75	1806.29		8.75	951.537		43.1395	-50
	8.8	1771.4		8.8	1805.87		8.8	915.854		43.1922	-50
	8.85	1779.1		8.85	1805.45		8.85	923.973		43.3041	-50
	8.9	1792		8.9	1805.04		8.9	937.286		43.9208	-50
	8.95	1782		8.95	1804.63		8.95	927.7		43.9926	-50
	9	1801.2		9	1804.22		9	947.309		44.0348	-50
	9.05	1798.4		9.05	1803.81		9.05	944.914		44.1068	-50
	9.1	1789.8		9.1	1803.4		9.1	936.722		44.3069	-50
	9.15	1802.7		9.15	1803		9.15	950.024		44.3138	-50
	9.2	1806.7		9.2	1802.6		9.2	954.424		44.422	-50
	9.25	1780.5		9.25	1802.21		9.25	928.619		44.4289	-50
	9.3	1803.5		9.3	1801.81		9.3	952.011		45.2898	-50
	9.35	1796.9		9.35	1801.42		9.35	945.803		45.4077	-50
	9.4	1791.4		9.4	1801.04		9.4	940.69		45.8038	-50
	9.45	1798.3		9.45	1800.65		9.45	947.976		45.9232	-50
	9.5	1799.9		9.5	1800.27		9.5	949.956		46.2792	-50
	9.55	1802.7		9.55	1799.89		9.55	953.131		46.3511	-50
	9.6	1790.3		9.6	1799.52		9.6	941.106		46.4	-50
	9.65	1784.5		9.65	1799.15		9.65	935.677		46.4722	-50
	9.7	1759.6		9.7	1798.78		9.7	911.15		46.6358	-50
	9.75	1806.7		9.75	1798.41		9.75	958.611		46.7577	-50
	9.8	1806.6		9.8	1798.06		9.8	958.87		46.8157	-50
	9.85	1797		9.85	1797.7		9.85	949.63		46.884	-50
	9.9	1801.4		9.9	1797.34		9.9	954.384		46.938	-50
	9.95	1811		9.95	1796.99		9.95	964.336		47.0066	-50
	10	1808.4		10	1796.65		10	962.08		47.1554	-50
	10.05	1813.4		10.05	1796.3		10.05	967.422		47.2788	-50
	10.1	1826.5		10.1	1795.96		10.1	980.863		47.4108	-50
	10.15	1832.5		10.15	1795.63		10.15	987.198		47.535	-50
	10.2	1815.1		10.2	1795.29		10.2	970.132		49.2181	-50
	10.25	1799.6		10.25	1794.97		10.25	954.955		49.3476	-50
	10.3	1819.4		10.3	1794.65		10.3	975.075		49.5559	-50
	10.35	1858.5		10.35	1794.33		10.35	1014.5		49.6024	-50
	10.4	1831.9		10.4	1794.01		10.4	988.211		49.6864	-50
	10.45	1797.8		10.45	1793.7		10.45	954.424		49.7331	-50
	10.5	1808.2		10.5	1793.4		10.5	965.129		49.7607	-50
	10.55	1786.9		10.55	1793.1		10.55	944.126		49.8918	-50
	10.6	1811.5		10.6	1792.8		10.6	969.026		50.1029	-50
	10.65	1817.7		10.65	1792.51		10.65	975.519		50.235	-50
	10.7	1822.4		10.7	1792.21		10.7	980.512		50.4905	-50
	10.75	1828.3		10.75	1791.93		10.75	986.692		50.5418	-50
	10.8	1810.5		10.8	1791.66		10.8	969.17		50.6238	-50
	10.85	1835.3		10.85	1791.38		10.85	994.244		50.6752	-50
	10.9	1814.4		10.9	1791.11		10.9	973.62		51.4283	-50
	10.95	1810.1		10.95	1790.84		10.95	969.583		51.473	-50
	11	1823.2		11	1791.26		11	982.27		51.5645	-50
	11.05	1832.9		11.05	1791.43		11.05	991.794		51.6092	-50
	11.1	1793.7		11.1	1791.32		11.1	952.706		51.9663	-50
	11.15	1836.1		11.15	1791.23		11.15	995.193		52.0623	-50
	11.2	1843		11.2	1791.19		11.2	1002.13		52.1041	-50
	11.25	1845.6		11.25	1791.21		11.25	1004.72		52.2004	-50
	11.3	1798.1		11.3	1791.29		11.3	957.133		52.4293	-50
	11.35	1828.4		11.35	1791.46		11.35	987.26		52.5685	-50
	11.4	1801		11.4	1791.76		11.4	959.567		52.8376	-50
	11.45	1814.2		11.45	1792.24		11.45	972.283		52.8895	-50
	11.5	1828.3		11.5	1793		11.5	985.621		52.978	-50
	11.55	1807.5		11.55	1794.21		11.55	963.613		53.0301	-50
	11.6	1823		11.6	1796.21		11.6	977.119		53.0393	-50
	11.65	1832.1		11.65	1800.42		11.65	982.002		53.1803	-50
	11.7	1864.1		11.7	1817.71		11.7	996.714		53.7749	-50
	11.75	1927.6		11.75	1885.49		11.75	992.436		53.8951	-50
	11.8	2049.8		11.8	2045.91		11.8	954.219		53.9182	-50
	11.85	2357		11.85	2360		11.85	947.324		54.0119	-50
	11.9	3056.1		11.9	3006.46		11.9	999.963		54.0213	-50
	11.95	3916.4		11.95	3536.13		11.95	1330.6		54.0388	-50
	12	2887.3		12	2774.65		12	1062.97		54.1191	-50
	12.05	2011.8		12.05	1993.21		12.05	968.919		54.156	-50
	12.1	1845.7		12.1	1824.61		12.1	971.411		54.1654	-50
	12.15	1813.1		12.15	1804.62		12.15	958.806		54.2636	-50
	12.2	1837.2		12.2	1798		12.2	989.524		54.3816	-50
	12.25	1845.4		12.25	1794.31		12.25	1001.42		54.5268	-50
	12.3	1795.8		12.3	1792		12.3	954.126		54.6202	-50
	12.35	1813.3		12.35	1790.44		12.35	973.181		54.7662	-50
	12.4	1840.9		12.4	1789.33		12.4	1001.89		54.7739	-50
	12.45	1823		12.45	1788.51		12.45	984.812		54.8034	-50
	12.5	1815.6		12.5	1787.89		12.5	978.039		54.9203	-50
	12.55	1860.7		12.55	1787.39		12.55	1023.64		54.95	-50
	12.6	1841.1		12.6	1786.98		12.6	1004.44		55.1194	-50
	12.65	1827.6		12.65	1785.58		12.65	992.344		55.2669	-50
	12.7	1814.2		12.7	1784.93		12.7	979.592		55.3486	-50
	12.75	1825.5		12.75	1784.87		12.75	990.952		55.4968	-50
	12.8	1828		12.8	1784.82		12.8	993.504		55.7102	-50
	12.85	1822.1		12.85	1784.77		12.85	987.653		55.742	-50
	12.9	1829.4		12.9	1784.72		12.9	995.003		55.8596	-50
	12.95	1860.3		12.95	1784.68		12.95	1025.94		55.8915	-50
	13	1834.2		13	1784.66		13	999.869		56.6805	-50
	13.05	1833.9		13.05	1784.64		13.05	999.589		56.833	-50
	13.1	1815.8		13.1	1784.62		13.1	981.508		57.0283	-50
	13.15	1810.3		13.15	1784.6		13.15	976.024		57.1819	-50
	13.2	1825.8		13.2	1784.6		13.2	991.528		57.8779	-50
	13.25	1809.9		13.25	1784.68		13.25	975.542		58.0342	-50
	13.3	1809.3		13.3	1784.71		13.3	974.915		58.1865	-50
	13.35	1808.3		13.35	1784.74		13.35	973.884		58.2035	-50
	13.4	1842.8		13.4	1784.78		13.4	1008.35		58.3438	-50
	13.45	1834.3		13.45	1784.84		13.45	999.787		58.3608	-50
	13.5	1822.7		13.5	1784.92		13.5	988.11		58.5368	-50
	13.55	1827.6		13.55	1785.02		13.55	992.91		58.6574	-50
	13.6	1824.1		13.6	1785.15		13.6	989.279		58.6953	-50
	13.65	1790.1		13.65	1785.33		13.65	955.1		58.7446	-50
	13.7	1811		13.7	1785.68		13.7	975.643		58.8162	-50
	13.75	1815.4		13.75	1787.24		13.75	978.482		58.9038	-50
	13.8	1853.6		13.8	1793.94		13.8	1009.99		59.3869	-50
	13.85	1844		13.85	1811.79		13.85	982.535		59.4026	-50
	13.9	1829.4		13.9	1852.82		13.9	926.901		59.4031	-50
	13.95	1858.1		13.95	1910.87		13.95	897.559		59.5481	-50
	14	1863.4		14	1888.67		14	925.056		59.5638	-50
	14.05	1836.1		14.05	1815.8		14.05	970.621		59.5643	-50
	14.1	1824.3		14.1	1789.82		14.1	984.801		59.6452	-50
	14.15	1797		14.15	1786.95		14.15	960.375		59.8073	-50
	14.2	1832.4		14.2	1786.63		14.2	996.097		59.9171	-50
	14.25	1845.2		14.25	1786.56		14.25	1008.97		60.0801	-50
	14.3	1846		14.3	1786.58		14.3	1009.75		60.2971	-50
	14.35	1817.7		14.35	1786.65		14.35	981.376		60.4613	-50
	14.4	1831.2		14.4	1786.75		14.4	994.776		60.5419	-50
	14.45	1821.5		14.45	1786.88		14.45	984.945		60.7069	-50
	14.5	1811.6		14.5	1786.94		14.5	974.984		60.9347	-50
	14.55	1839		14.55	1787.08		14.55	1002.25		61.101	-50
	14.6	1828.3		14.6	1787.27		14.6	991.358		61.6614	-50
	14.65	1830.4		14.65	1787.46		14.65	993.265		61.6778	-50
	14.7	1824.8		14.7	1787.66		14.7	987.461		61.7472	-50
	14.75	1855		14.75	1787.88		14.75	1017.44		61.7558	-50
	14.8	1830.2		14.8	1788.1		14.8	992.423		61.8302	-50
	14.85	1846		14.85	1788.33		14.85	1008		61.8466	-50
	14.9	1860		14.9	1788.56		14.9	1021.77		61.9163	-50
	14.95	1826.1		14.95	1788.8		14.95	987.628		61.9249	-50
	15	1820.2		15	1789.05		15	981.476		61.9802	-50
	15.05	1809.9		15.05	1789.31		15.05	970.917		62.0561	-50
	15.1	1820.5		15.1	1789.57		15.1	981.254		62.15	-50
	15.15	1828		15.15	1789.84		15.15	988.49		62.2262	-50
	15.2	1807.6		15.2	1790.11		15.2	967.813		62.3344	-50
	15.25	1815.4		15.25	1790.4		15.25	975.324		62.4427	-50
	15.3	1835.6		15.3	1790.7		15.3	995.229		62.5055	-50
	15.35	1814.8		15.35	1790.99		15.35	974.131		62.6141	-50
	15.4	1827.7		15.4	1791.3		15.4	986.729		62.734	-50
	15.45	1810.2		15.45	1791.61		15.45	968.916		62.7667	-50
	15.5	1826.8		15.5	1791.93		15.5	985.191		62.8552	-50
	15.55	1827.5		15.55	1792.27		15.55	985.558		62.8812	-50
	15.6	1833.8		15.6	1792.6		15.6	991.524		62.9064	-50
	15.65	1803.9		15.65	1792.94		15.65	961.286		62.9392	-50
	15.7	1820.8		15.7	1793.29		15.7	977.836		63.028	-50
	15.75	1840.5		15.75	1793.65		15.75	997.176		63.054	-50
	15.8	1850.2		15.8	1794.02		15.8	1006.51		63.1359	-50
	15.85	1831.8		15.85	1794.39		15.85	987.736		63.1599	-50
	15.9	1829.1		15.9	1794.76		15.9	984.662		63.3096	-50
	15.95	1812.1		15.95	1795.15		15.95	967.275		63.3337	-50
	16	1809.3		16	1795.55		16	964.078		63.3588	-50
	16.05	1817		16.05	1795.95		16.05	971.375		63.5333	-50
	16.1	1826.7		16.1	1796.36		16.1	980.665		63.5523	-50
	16.15	1839.8		16.15	1796.77		16.15	993.354		63.7274	-50
	16.2	1841.5		16.2	1797.2		16.2	994.628		64.2113	-50
	16.25	1814.8		16.25	1797.63		16.25	967.499		64.2916	-50
	16.3	1786.2		16.3	1798.06		16.3	938.46		64.3887	-50
	16.35	1790		16.35	1798.51		16.35	941.813		64.4072	-50
	16.4	1811.4		16.4	1798.96		16.4	962.766		64.4693	-50
	16.45	1811.6		16.45	1799.42		16.45	962.503		64.5853	-50
	16.5	1827.6		16.5	1799.89		16.5	978.039		64.6953	-50
	16.55	1819.2		16.55	1800.36		16.55	969.165		64.8744	-50
	16.6	1838.7		16.6	1800.84		16.6	988.181		65.192	-50
	16.65	1822.4		16.65	1801.33		16.65	971.4		65.3728	-50
	16.7	1843.2		16.7	1801.82		16.7	991.703		65.7321	-50
	16.75	1843.6		16.75	1802.32		16.75	991.601		65.9148	-50
	16.8	1812.9		16.8	1802.83		16.8	960.393		65.945	-50
	16.85	1818.4		16.85	1803.35		16.85	965.373		65.972	-50
	16.9	1832.8		16.9	1803.87		16.9	979.255		66.0524	-50
	16.95	1842		16.95	1804.4		16.95	987.923		66.1285	-50
	17	1852.3		17	1804.94		17	997.687		66.1555	-50
	17.05	1846.7		17.05	1805.48		17.05	991.544		66.2362	-50
	17.1	1813.9		17.1	1806.04		17.1	958.189		66.5567	-50
	17.15	1833.3		17.15	1806.59		17.15	977.037		66.5966	-50
	17.2	1817.5		17.2	1807.16		17.2	960.67		66.7042	-50
	17.25	1830.7		17.25	1807.73		17.25	973.299		66.7423	-50
	17.3	1848.5		17.3	1808.3		17.3	990.521		66.7823	-50
	17.35	1864.7		17.35	1808.89		17.35	1006.13		66.8903	-50
	17.4	1833.2		17.4	1809.48		17.4	974.047		67.2293	-50
	17.45	1847.9		17.45	1810.08		17.45	988.145		67.2338	-50
	17.5	1897.2		17.5	1810.69		17.5	1036.84		67.2757	-50
	17.55	1908.8		17.55	1811.3		17.55	1047.83		67.4172	-50
	17.6	1862.7		17.6	1811.92		17.6	1001.11		67.4218	-50
	17.65	1841.1		17.65	1812.54		17.65	978.886		67.4639	-50
	17.7	1841.2		17.7	1813.17		17.7	978.351		67.6546	-50
	17.75	1850.1		17.75	1813.81		17.75	986.614		67.7479	-50
	17.8	1810.2		17.8	1818.17		17.8	942.353		67.8441	-50
	17.85	1840.7		17.85	1821.12		17.85	969.901		67.9377	-50
	17.9	1833.4		17.9	1822.5		17.9	961.223		68.114	-50
	17.95	1807.3		17.95	1824.04		17.95	933.589		68.3052	-50
	18	1819.4		18	1825.75		18	943.971		68.4356	-50
	18.05	1840.7		18.05	1827.71		18.05	963.316		68.4434	-50
	18.1	1849.7		18.1	1829.98		18.1	970.047		68.6279	-50
	18.15	1845.9		18.15	1832.66		18.15	963.567		68.6357	-50
	18.2	1836		18.2	1835.92		18.2	950.405		68.7111	-50
	18.25	1868		18.25	1839.99		18.25	978.333		68.8532	-50
	18.3	1878.8		18.3	1845.26		18.3	983.865		68.889	-50
	18.35	1886.7		18.35	1852.36		18.35	984.666		68.9044	-50
	18.4	1873.3		18.4	1862.39		18.4	961.234		69.0471	-50
	18.45	1875		18.45	1877.57		18.45	947.758		69.0561	-50
	18.5	1944.7		18.5	1903.55		18.5	991.476		69.0829	-50
	18.55	2048.1		18.55	1973.48		18.55	1024.95		69.2507	-50
	18.6	2377.8		18.6	2284.1		18.6	1044.03		69.3203	-50
	18.65	3339.1		18.65	3476.01		18.65	813.417		69.3362	-50
	18.7	6176.2		18.7	6413.58		18.7	712.946		69.5158	-50
	18.75	9303.1		18.75	9175.04		18.75	1078.38		69.5318	-50
	18.8	7448.7		18.8	7357.98		18.8	1041.04		70.2235	-50
	18.85	3871.5		18.85	3824.56		18.85	997.269		70.3686	-50
	18.9	2340.8		18.9	2291		18.9	1000.12		70.4223	-50
	18.95	2054.3		18.95	2009.6		18.95	995.022		70.4792	-50
	19	2007.9		19	1963.83		19	994.396		70.4986	-50
	19.05	1989.6		19.05	1952.51		19.05	987.416		70.568	-50
	19.1	2021.3		19.1	1957.51		19.1	1014.11		70.679	-50
	19.15	2032.4		19.15	1978.25		19.15	1004.48		70.6985	-50
	19.2	2125.4		19.2	2023.15		19.2	1052.57		70.7014	-50
	19.25	2320.7		19.25	2155.09		19.25	1115.94		70.7389	-50
	19.3	3103		19.3	2838.19		19.3	1215.14		70.902	-50
	19.35	5577.6		19.35	5873.38		19.35	654.549		70.9397	-50
	19.4	13271.9		19.4	14217.6		19.4	4.64774		71.0875	-50
	19.45	23481.3		19.45	23186.6		19.45	1245		71.0885	-50
	19.5	18969.8		19.5	18750.1		19.5	1169.99		71.2372	-50
	19.55	7938.8		19.55	8054.78		19.55	834.342		71.2429	-50
	19.6	3032.3		19.6	3079.26		19.6	903.369		71.2895	-50
	19.65	2224.6		19.65	2167.61		19.65	1007.31		71.2906	-50
	19.7	2107.4		19.7	2025.64		19.7	1032.09		71.4398	-50
	19.75	2047.5		19.75	1968.8		19.75	1029.03		71.4455	-50
	19.8	1963.9		19.8	1935.76		19.8	978.465		71.749	-50
	19.85	1944.5		19.85	1914.92		19.85	979.909		71.9535	-50
	19.9	1951.8		19.9	1901.04		19.9	1001.08		72.3439	-50
	19.95	1922.4		19.95	1891.47		19.95	981.258		72.3489	-50
	20	1918.7		20	1884.66		20	984.364		72.3767	-50
	20.05	1931.3		20.05	1879.73		20.05	1001.89		72.4075	-50
	20.1	1934.3		20.1	1876.13		20.1	1008.5		72.5507	-50
	20.15	1924.3		20.15	1873.45		20.15	1001.17		72.5557	-50
	20.2	1918.6		20.2	1852.36		20.2	1016.57		72.5836	-50
	20.25	1919.4		20.25	1853.27		20.25	1016.46		72.6145	-50
	20.3	1923.4		20.3	1854.19		20.3	1019.54		72.6234	-50
	20.35	1886.5		20.35	1855.12		20.35	981.709		72.6385	-50
	20.4	1877.9		20.4	1856.04		20.4	972.19		72.7814	-50
	20.45	1882		20.45	1856.97		20.45	975.354		72.8111	-50
	20.5	1867.6		20.5	1857.91		20.5	960.019		72.8313	-50
	20.55	1887.6		20.55	1858.84		20.55	979.081		72.8464	-50
	20.6	1911.6		20.6	1859.79		20.6	1002.13		72.9357	-50
	20.65	1912.2		20.65	1860.73		20.65	1001.79		72.977	-50
	20.7	1880.1		20.7	1861.69		20.7	968.738		72.9898	-50
	20.75	1868.7		20.75	1862.64		20.75	956.383		73.0197	-50
	20.8	1901.8		20.8	1863.67		20.8	988.452		73.0718	-50
	20.85	1892		20.85	1864.69		20.85	977.634		73.1447	-50
	20.9	1874.6		20.9	1865.66		20.9	959.263		73.1862	-50
	20.95	1874.7		20.95	1866.65		20.95	958.372		73.2814	-50
	21	1865.2		21	1867.65		21	947.88		73.696	-50
	21.05	1872.8		21.05	1868.65		21.05	954.478		73.71	-50
	21.1	1871.6		21.1	1869.67		21.1	952.258		73.8073	-50
	21.15	1863.3		21.15	1870.68		21.15	942.945		73.8742	-50
	21.2	1880.4		21.2	1871.73		21.2	958.998		73.9079	-50
	21.25	1856.6		21.25	1872.79		21.25	934.138		73.9221	-50
	21.3	1868		21.3	1873.88		21.3	944.447		74.0197	-50
	21.35	1897.3		21.35	1875.02		21.35	972.606		74.0869	-50
	21.4	1870.4		21.4	1876.22		21.4	944.502		74.1694	-50
	21.45	1875.6		21.45	1877.57		21.45	948.356		74.1738	-50
	21.5	1875.7		21.5	1879.2		21.5	946.823		74.3832	-50
	21.55	1871.3		21.55	1882.41		21.55	939.212		74.3876	-50
	21.6	1895.8		21.6	1895.15		21.6	950.975		74.5773	-50
	21.65	1963.5		21.65	1941.03		21.65	972.799		74.585	-50
	21.7	2141		21.7	2024.85		21.7	1066.47		74.5938	-50
	21.75	2210.8		21.75	2049.32		21.75	1111.81		74.7926	-50
	21.8	2049.9		21.8	1978.38		21.8	1021.85		74.8004	-50
	21.85	1916.8		21.85	1912.35		21.85	954.78		74.8092	-50
	21.9	1870.4		21.9	1891.24		21.9	929.482		74.8517	-50
	21.95	1886.8		21.95	1888.69		21.95	948.44		74.8812	-50
	22	1867.7		22	1888.89		22	929.132		75.0134	-50
	22.05	1878		22.05	1889.5		22.05	938.823		75.0682	-50
	22.1	1885.2		22.1	1890.29		22.1	945.238		75.0978	-50
	22.15	1882.9		22.15	1891.15		22.15	942.08		75.2305	-50
	22.2	1859.3		22.2	1892.07		22.2	917.559		75.3349	-50
	22.25	1864.8		22.25	1893.6		22.25	921.524		75.3364	-50
	22.3	1880.8		22.3	1894.93		22.3	936.198		75.423	-50
	22.35	1879.5		22.35	1896.04		22.35	933.787		75.5532	-50
	22.4	1884.7		22.4	1897.17		22.4	937.854		75.5547	-50
	22.45	1917.3		22.45	1898.23		22.45	969.391		75.6417	-50
	22.5	1896.4		22.5	1899.47		22.5	947.259		75.7808	-50
	22.55	1904.9		22.55	1900.75		22.55	954.476		75.8265	-50
	22.6	1981.2		22.6	1902.12		22.6	1029.41		75.8343	-50
	22.65	1950.4		22.65	1903.56		22.65	997.164		75.916	-50
	22.7	1882.7		22.7	1905.12		22.7	927.904		76.0009	-50
	22.75	1864.4		22.75	1906.9		22.75	907.822		76.0468	-50
	22.8	1874.8		22.8	1908.99		22.8	916.135		76.0546	-50
	22.85	1910.9		22.85	1913.64		22.85	947.588		76.1367	-50
	22.9	1944.5		22.9	1917.26		22.9	977.562		76.3608	-50
	22.95	2003.4		22.95	1923.88		22.95	1029.84		76.4894	-50
	23	2032		23	1937.12		23	1045.21		76.5131	-50
	23.05	2002.9		23.05	1994.29		23.05	958.937		76.5833	-50
	23.1	2136.1		23.1	2213.55		23.1	872.879		76.7123	-50
	23.15	2591		23.15	2647.41		23.15	893.915		76.7361	-50
	23.2	2856.6		23.2	2850.44		23.2	956.484		76.7553	-50
	23.25	2567.3		23.25	2534.06		23.25	983.561		76.8006	-50
	23.3	2141.9		23.3	2146.57		23.3	945.653		76.9793	-50
	23.35	1949.7		23.35	1980.03		23.35	919.993		77.0248	-50
	23.4	1912.1		23.4	1946.38		23.4	916.047		77.1886	-50
	23.45	1899.9		23.45	1941.53		23.45	908.697		77.1901	-50
	23.5	1886.9		23.5	1941.44		23.5	895.79		77.2083	-50
	23.55	1891.9		23.55	1943.51		23.55	898.717		77.2813	-50
	23.6	1897.4		23.6	1947.47		23.6	900.252		77.3072	-50
	23.65	1905.7		23.65	1953.64		23.65	902.39		77.3157	-50
	23.7	1914.1		23.7	1962.99		23.7	901.439		77.4143	-50
	23.75	1919.7		23.75	1977.66		23.75	892.361		77.4159	-50
	23.8	1941.1		23.8	2004.12		23.8	887.304		77.4341	-50
	23.85	2037.3		23.85	2081.02		23.85	906.607		77.5075	-50
	23.9	2365.8		23.9	2440.53		23.9	875.592		77.5334	-50
	23.95	3380.3		23.95	3636.81		23.95	693.812		77.542	-50
	24	5447.6		24	5631.09		24	766.833		78.0797	-50
	24.05	6179		24.05	6147.56		24.05	981.762		78.2469	-50
	24.1	4576.7		24.1	4563.75		24.1	963.273		78.3091	-50
	24.15	2833.1		24.15	2906.72		24.15	876.707		78.4769	-50
	24.2	2210.1		24.2	2222.98		24.2	937.443		78.7812	-50
	24.25	2097.2		24.25	2074.66		24.25	972.869		79.0135	-50
	24.3	2045		24.3	2043.59		24.3	951.735		79.1642	-50
	24.35	2009.6		24.35	2033.31		24.35	926.617		79.2761	-50
	24.4	2018.6		24.4	2031.53		24.4	937.393		79.3981	-50
	24.45	2019.5		24.45	2035.55		24.45	934.278		79.5104	-50
	24.5	2020.2		24.5	2044.53		24.5	926		79.5424	-50
	24.55	2022.8		24.55	2058.73		24.55	914.392		79.5562	-50
	24.6	2017		24.6	2079.39		24.6	887.938		79.7779	-50
	24.65	2011.4		24.65	2108.85		24.65	852.873		79.7817	-50
	24.7	2026.9		24.7	2151.54		24.7	825.684		79.7917	-50
	24.75	2077.2		24.75	2215.54		24.75	811.984		80.0182	-50
	24.8	2180.5		24.8	2317.43		24.8	813.399		80.3456	-50
	24.85	2440.6		24.85	2508.4		24.85	882.527		80.388	-50
	24.9	3402.6		24.9	3084.92		24.9	1268		80.4307	-50
	24.95	6328.7		24.95	5513.17		24.95	1765.85		80.452	-50
	25	13220.8		25	12927.1		25	1244		80.5321	-50
	25.05	23089.9		25.05	23424.4		25.05	615.782		80.5444	-50
	25.1	24445.3		25.1	24577		25.1	818.603		80.5844	-50
	25.15	15893.9		25.15	15751		25.15	1093.25		80.6269	-50
	25.2	7076.3		25.2	7124.94		25.2	901.68		80.6699	-50
	25.25	3136.7		25.25	3490.88		25.25	596.145		80.6913	-50
	25.3	2358.9		25.3	2601.11		25.3	708.115		80.7717	-50
	25.35	2225.5		25.35	2360.94		25.35	814.881		80.7841	-50
	25.4	2114.5		25.4	2244.19		25.4	820.64		81.2828	-50
	25.45	2023.9		25.45	2172.99		25.45	801.232		81.2913	-50
	25.5	2015.4		25.5	2126.34		25.5	839.381		81.3071	-50
	25.55	2011.2		25.55	2093.71		25.55	867.816		81.3571	-50
	25.6	1992.6		25.6	2069.9		25.6	873.025		81.3626	-50
	25.65	1960.2		25.65	2052.31		25.65	858.218		81.3869	-50
	25.7	1960.8		25.7	2039.21		25.7	871.915		81.4291	-50
	25.75	1966.8		25.75	2029.21		25.75	887.911		81.5256	-50
	25.8	1951.9		25.8	2021.44		25.8	880.79		81.5342	-50
	25.85	1936.2		25.85	2015.5		25.85	871.024		81.55	-50
	25.9	1946.8		25.9	2010.73		25.9	886.394		81.5848	-50
	25.95	1932		25.95	2006.87		25.95	875.46		81.6003	-50
	26	1926.4		26	2003.76		26	872.966		81.6057	-50
	26.05	1955.7		26.05	2001.27		26.05	904.755		81.6301	-50
	26.1	1945.1		26.1	1999.29		26.1	896.138		81.6726	-50
	26.15	1953.1		26.15	1997.7		26.15	905.721		81.829	-50
	26.2	1961.1		26.2	1981.63		26.2	929.798		82.302	-50
	26.25	1923.7		26.25	1981.89		26.25	892.136		82.4336	-50
	26.3	1939.3		26.3	1975.31		26.3	914.313		82.5492	-50
	26.35	1946.6		26.35	1976.33		26.35	920.591		82.6814	-50
	26.4	1940.7		26.4	1977.36		26.4	913.66		82.6835	-50
	26.45	1946.8		26.45	1978.44		26.45	918.688		82.7699	-50
	26.5	1927		26.5	1979.55		26.5	897.778		82.7975	-50
	26.55	1919.2		26.55	1980.73		26.55	888.799		82.8398	-50
	26.6	1927.9		26.6	1982.02		26.6	896.202		82.9325	-50
	26.65	1934.9		26.65	1983.48		26.65	901.748		82.9933	-50
	26.7	1941.3		26.7	1985.23		26.7	906.395		83.0192	-50
	26.75	1926.2		26.75	1987.49		26.75	889.032		83.0469	-50
	26.8	1910.3		26.8	1991.12		26.8	869.507		83.0894	-50
	26.85	1969.9		26.85	2001.4		26.85	918.827		83.1147	-50
	26.9	2054.4		26.9	2042.75		26.9	961.974		83.2435	-50
	26.95	2204.4		26.95	2155.39		26.95	999.336		83.3655	-50
	27	2389.5		27	2283.78		27	1056.05		83.3751	-50
	27.05	2355		27.05	2269.43		27.05	1035.9		83.4488	-50
	27.1	2190		27.1	2152.65		27.1	987.678		83.5068	-50
	27.15	2071.3		27.15	2049.7		27.15	971.922		83.5939	-50
	27.2	2012.8		27.2	2017.19		27.2	945.932		83.627	-50
	27.25	1999.4		27.25	2008.8		27.25	940.929		83.6512	-50
	27.3	1982.2		27.3	2012.84		27.3	919.688		83.7011	-50
	27.35	1986.9		27.35	2014.31		27.35	922.914		83.7138	-50
	27.4	1977.6		27.4	2016.73		27.4	911.2		83.7594	-50
	27.45	1963		27.45	2019.98		27.45	893.343		83.8468	-50
	27.5	1995.6		27.5	2024.12		27.5	921.804		83.9044	-50
	27.55	1997.4		27.55	2029.34		27.55	918.387		83.9354	-50
	27.6	1988.7		27.6	2035.97		27.6	903.053		83.9672	-50
	27.65	1991.6		27.65	2044.54		27.65	897.386		84.1899	-50
	27.7	2025.6		27.7	2055.92		27.7	920.008		84.76	-50
	27.75	2027.4		27.75	2071.54		27.75	906.186		84.7736	-50
	27.8	2026.7		27.8	2093.95		27.8	883.08
	27.85	2078.3		27.85	2127.95		27.85	900.677
	27.9	2189.3		27.9	2184.8		27.9	954.824
	27.95	2449.4		27.95	2327.33		27.95	1072.39
	28	3368.4		28	3092.75		28	1225.97
	28.05	6865.9		28.05	6850.9		28.05	965.322
	28.1	15269.3		28.1	15582.4		28.1	637.189
	28.15	20760.7		28.15	21046.9		28.15	664.126
	28.2	16636.6		28.2	16435.1		28.2	1151.84
	28.25	8736.1		28.25	8720.74		28.25	965.686
	28.3	3755.7		28.3	3842.65		28.3	863.379
	28.35	2355.4		28.35	2448.08		28.35	857.641
	28.4	2143.7		28.4	2214.37		28.4	879.656
	28.45	2100.2		28.45	2147.28		28.45	903.241
	28.5	2075.9		28.5	2110.21		28.5	916.014
	28.55	2033.3		28.55	2086.7		28.55	896.927
	28.6	2010.4		28.6	2070.93		28.6	889.793
	28.65	1971.2		28.65	2059.91		28.65	861.619
	28.7	1967.5		28.7	2051.96		28.7	865.865
	28.75	1972.7		28.75	2046.08		28.75	876.948
	28.8	1952.2		28.8	2041.65		28.8	860.88
	28.85	1940.9		28.85	2038.27		28.85	852.956
	28.9	1948.7		28.9	2035.66		28.9	863.368
	28.95	1950.3		28.95	2033.63		28.95	866.996
	29	1941.5		29	2032.04		29	859.785
	29.05	1955.8		29.05	2023.78		29.05	882.343
	29.1	1945.1		29.1	2023.97		29.1	871.452
	29.15	1940.8		29.15	2021.11		29.15	870.014
	29.2	1973.6		29.2	2022.06		29.2	901.864
	29.25	1962.3		29.25	2023.06		29.25	889.564
	29.3	1950.6		29.3	2024.13		29.3	876.796
	29.35	1962		29.35	2025.29		29.35	887.035
	29.4	1943.9		29.4	2026.56		29.4	867.668
	29.45	1955.1		29.45	2027.97		29.45	877.459
	29.5	1981.5		29.5	2029.55		29.5	902.273
	29.55	1966.5		29.55	2031.38		29.55	885.448
	29.6	1971.4		29.6	2033.53		29.6	888.193
	29.65	1976.1		29.65	2036.12		29.65	890.305
	29.7	1986.8		29.7	2039.33		29.7	897.796
	29.75	2017.9		29.75	2043.41		29.75	924.811
	29.8	1999.3		29.8	2048.82		29.8	900.805
	29.85	1987.3		29.85	2056.3		29.85	881.327
	29.9	2001		29.9	2067.17		29.9	884.153
	29.95	2063.3		29.95	2084.14		29.95	929.489
	30	2127.5		30	2116.03		30	961.792
	30.05	2217.4		30.05	2222.72		30.05	945.001
	30.1	2646.5		30.1	2727.18		30.1	869.647
	30.15	4142.3		30.15	4233.28		30.15	859.346
	30.2	6057.9		30.2	6104.36		30.2	903.863
	30.25	6189.2		30.25	6114.19		30.25	1025.33
	30.3	4704.2		30.3	4676.8		30.3	977.727
	30.35	3191.8		30.35	3147.68		30.35	994.445
	30.4	2493.4		30.4	2369.03		30.4	1074.7
	30.45	2402.6		30.45	2159.33		30.45	1193.6
	30.5	2295.1		30.5	2113.43		30.5	1132
	30.55	2191.8		30.55	2096.2		30.55	1045.93
	30.6	2080.1		30.6	2087.54		30.6	942.89
	30.65	2043		30.65	2089.4		30.65	903.922
	30.7	2047.4		30.7	2089.78		30.7	907.949
	30.75	2068.9		30.75	2096.25		30.75	922.972
	30.8	2058		30.8	2103.52		30.8	904.808
	30.85	2025.1		30.85	2115.1		30.85	860.326
	30.9	2049.6		30.9	2132.85		30.9	867.073
	30.95	2096		30.95	2160.47		30.95	885.859
	31	2156.4		31	2206.59		31	900.136
	31.05	2267.7		31.05	2313.85		31.05	904.171
	31.1	2705.1		31.1	2784.15		31.1	871.28
	31.15	4513.6		31.15	4752.58		31.15	711.342
	31.2	8818.1		31.2	8961.23		31.2	807.197
	31.25	11640.9		31.25	11668.5		31.25	922.749
	31.3	9994.4		31.3	9869.48		31.3	1075.25
	31.35	6675.1		31.35	6441.88		31.35	1183.54
	31.4	3973		31.4	3778.11		31.4	1145.21
	31.45	3391.5		31.45	3222.55		31.45	1119.28
	31.5	5302.8		31.5	5279.36		31.5	973.767
	31.55	9439.1		31.55	9648.26		31.55	741.168
	31.6	11268		31.6	11542.3		31.6	675.999
	31.65	9179.9		31.65	9167.69		31.65	962.533
	31.7	6091.6		31.7	5675.77		31.7	1366.15
	31.75	3468.7		31.75	3198.63		31.75	1220.39
	31.8	2491.9		31.8	2357.29		31.8	1084.93
	31.85	2184.7		31.85	2199.7		31.85	935.322
	31.9	2103.3		31.9	2153.49		31.9	900.136
	31.95	2079		31.95	2132.45		31.95	896.878
	32	2095.1		32	2116.79		32	928.634
	32.05	2084.3		32.05	2106.67		32.05	927.955
	32.1	2046.6		32.1	2100.34		32.1	896.58
	32.15	2034.6		32.15	2097.31		32.15	887.61
	32.2	2022.2		32.2	2100.31		32.2	872.216
	32.25	2080.4		32.25	2122.12		32.25	908.607
	32.3	2169.5		32.3	2174.4		32.3	945.424
	32.35	2203.9		32.35	2221.89		32.35	932.336
	32.4	2204.1		32.4	2207.22		32.4	947.208
	32.45	2206.3		32.45	2181.07		32.45	975.554
	32.5	2164.7		32.5	2142.07		32.5	972.956
	32.55	2122.2		32.55	2140.21		32.55	932.311
	32.6	2122.7		32.6	2148.78		32.6	924.249
	32.65	2171		32.65	2171.61		32.65	949.719
	32.7	2210.5		32.7	2205.75		32.7	955.076
	32.75	2271		32.75	2257.86		32.75	963.47
	32.8	2348.2		32.8	2346.86		32.8	951.661
	32.85	2599.5		32.85	2588.24		32.85	961.589
	32.9	3672.8		32.9	3742.34		32.9	880.789
	32.95	7863.9		32.95	8016.63		32.95	797.595
	33	15404.7		33	15319.7		33	1035.36
	33.05	18240.8		33.05	17965.5		33.05	1225.65
	33.1	13967.1		33.1	14116.8		33.1	800.614
	33.15	8714		33.15	8562.53		33.15	1101.8
	33.2	4290.1		33.2	4412.1		33.2	828.323
	33.25	2822.8		33.25	2892.94		33.25	880.189
	33.3	2536.9		33.3	2683.74		33.3	803.482
	33.35	2698.3		33.35	2913.52		33.35	735.103
	33.4	3114.8		33.4	3323.68		33.4	741.443
	33.45	3850.8		33.45	3828.15		33.45	972.972
	33.5	6263.6		33.5	6064.22		33.5	1149.7
	33.55	13698.5		33.55	13651.9		33.55	996.944
	33.6	24260.8		33.6	24343.5		33.6	867.607
	33.65	26260.2		33.65	25896.1		33.65	1314.45
	33.7	18865.9		33.7	19236.4		33.7	579.843
	33.75	11001.2		33.75	10796.1		33.75	1155.39
	33.8	4883.5		33.8	5028.64		33.8	805.185
	33.85	2950.4		33.85	3003.58		33.85	897.15
	33.9	2500.2		33.9	2546.8		33.9	903.729
	33.95	2287.4		33.95	2406.8		33.95	830.926
	34	2207.5		34	2335.18		34	822.645
	34.05	2204.5		34.05	2296.32		34.05	858.502
	34.1	2285		34.1	2280.7		34.1	954.629
	34.15	2418.9		34.15	2286.74		34.15	1082.49
	34.2	2527.4		34.2	2314.12		34.2	1163.61
	34.25	2616		34.25	2427.57		34.25	1138.75
	34.3	3099		34.3	2937.51		34.3	1111.82
	34.35	4808		34.35	4747.81		34.35	1010.51
	34.4	8099.2		34.4	8161.13		34.4	888.399
	34.45	10207.6		34.45	10192.2		34.45	965.7
	34.5	8781.8		34.5	8852.29		34.5	879.831
	34.55	6304.1		34.55	6299.76		34.55	954.667
	34.6	3921.2		34.6	3892.7		34.6	978.821
	34.65	2652		34.65	2685.19		34.65	917.137
	34.7	2296.8		34.7	2324.36		34.7	922.766
	34.75	2197.5		34.75	2221.66		34.75	926.17
	34.8	2205.7		34.8	2219.45		34.8	936.571
	34.85	2232.1		34.85	2259.75		34.85	922.672
	34.9	2228.3		34.9	2283.36		34.9	895.264
	34.95	2180.9		34.95	2242.89		34.95	888.337
	35	2139.3		35	2178.46		35	911.166
	35.05	2136		35.05	2117.89		35.05	968.432
	35.1	2153.9		35.1	2085.28		35.1	1018.94
	35.15	2211.8		35.15	2073.57		35.15	1088.56
	35.2	2185.4		35.2	2070.76		35.2	1064.97
	35.25	2128.4		35.25	2075.49		35.25	1003.24
	35.3	2130.9		35.3	2110.38		35.3	970.85
	35.35	2257.3		35.35	2244.77		35.35	962.855
	35.4	2534.9		35.4	2489.09		35.4	996.132
	35.45	2643.2		35.45	2607.49		35.45	986.031
	35.5	2524.4		35.5	2501.72		35.5	973.007
	35.55	2366.3		35.55	2332.79		35.55	983.834
	35.6	2159.6		35.6	2185.16		35.6	924.77
	35.65	2152.9		35.65	2167.97		35.65	935.256
	35.7	2300.5		35.7	2281.03		35.7	969.793
	35.75	2426		35.75	2390.2		35.75	986.13
	35.8	2421.2		35.8	2364.11		35.8	1007.41
	35.85	2290.8		35.85	2277.36		35.85	963.766
	35.9	2188.2		35.9	2175.98		35.9	962.544
	35.95	2121.1		35.95	2118.76		35.95	952.661
	36	2122.4		36	2106.91		36	965.815
	36.05	2183.4		36.05	2120.8		36.05	1012.93
	36.1	2277.6		36.1	2154.83		36.1	1073.09
	36.15	2420.8		36.15	2247.27		36.15	1123.85
	36.2	2828.5		36.2	2601.39		36.2	1177.44
	36.25	3685.8		36.25	3655.71		36.25	980.413
	36.3	5119.9		36.3	5339.39		36.3	730.831
	36.35	6127.9		36.35	6090		36.35	988.23
	36.4	5459.3		36.4	5364.78		36.4	1044.85
	36.45	4149.2		36.45	4177.21		36.45	922.312
	36.5	3056.8		36.5	3042.75		36.5	964.374
	36.55	2376.8		36.55	2458.62		36.55	868.504
	36.6	2264.5		36.6	2314.73		36.6	900.095
	36.65	2420.1		36.65	2473.52		36.65	896.902
	36.7	2993.7		36.7	3067.73		36.7	876.291
	36.75	3880.1		36.75	3869.67		36.75	960.757
	36.8	4172.6		36.8	4049.06		36.8	1073.87
	36.85	3970.7		36.85	3995.76		36.85	925.263
	36.9	4891.4		36.9	4925.86		36.9	915.865
	36.95	7206.1		36.95	7287.47		36.95	868.951
	37	8492.4		37	8554.2		37	888.53
	37.05	7331.1		37.05	7345.07		37.05	936.357
	37.1	5704.8		37.1	5475.99		37.1	1179.14
	37.15	3702.2		37.15	3590.52		37.15	1062.01
	37.2	2699.6		37.2	2581.76		37.2	1068.17
	37.25	2351.9		37.25	2308.29		37.25	993.936
	37.3	2245.2		37.3	2272.62		37.3	922.901
	37.35	2301.6		37.35	2297.42		37.35	954.508
	37.4	2444.5		37.4	2376.98		37.4	1017.85
	37.45	2821.1		37.45	2631.7		37.45	1139.72
	37.5	3850.1		37.5	3570.79		37.5	1229.63
	37.55	6146.7		37.55	6146.55		37.55	950.471
	37.6	9755.1		37.6	9992.91		37.6	712.52
	37.65	12084.2		37.65	11860.7		37.65	1173.82
	37.7	10544		37.7	10517.4		37.7	976.954
	37.75	7697.6		37.75	7743.6		37.75	904.322
	37.8	4971.7		37.8	4936.86		37.8	985.165
	37.85	3055.7		37.85	3189.87		37.85	816.16
	37.9	2371.4		37.9	2498.74		37.9	822.986
	37.95	2211.8		37.95	2285.39		37.95	876.736
	38	2142.5		38	2204.16		38	888.67
	38.05	2111.7		38.05	2158.12		38.05	903.909
	38.1	2115		38.1	2126.13		38.1	939.196
	38.15	2072		38.15	2099.94		38.15	922.387
	38.2	2118.1		38.2	2084.57		38.2	983.857
	38.25	2155.1		38.25	2073.72		38.25	1031.71
	38.3	2106		38.3	2070.51		38.3	985.816
	38.35	2112.7		38.35	2073.46		38.35	989.566
	38.4	2172		38.4	2087.31		38.4	1035.01
	38.45	2205.7		38.45	2146.85		38.45	1009.17
	38.5	2390.3		38.5	2422.34		38.5	918.289
	38.55	3215.7		38.55	3226.19		38.55	939.84
	38.6	4353.5		38.6	4279.91		38.6	1023.91
	38.65	4471.1		38.65	4437.49		38.65	983.937
	38.7	3801.5		38.7	3877.14		38.7	874.685
	38.75	3122.2		38.75	3153		38.75	919.523
	38.8	2443.9		38.8	2485.03		38.8	909.195
	38.85	2152.5		38.85	2156.75		38.85	946.076
	38.9	2042.5		38.9	2061.72		38.9	931.102
	38.95	2033.5		38.95	2035.15		38.95	948.678
	39	2011.2		39	2018		39	943.525
	39.05	1998.8		39.05	2007.24		39.05	941.89
	39.1	2015.2		39.1	1999.86		39.1	965.667
	39.15	1993.8		39.15	1995.3		39.15	948.824
	39.2	1978.6		39.2	1995.08		39.2	933.841
	39.25	1987.6		39.25	2008.48		39.25	929.445
	39.3	2066.3		39.3	2070.86		39.3	945.764
	39.35	2246.7		39.35	2188.58		39.35	1008.44
	39.4	2214.7		39.4	2247.22		39.4	917.808
	39.45	2144.3		39.45	2215.98		39.45	878.643
	39.5	2149.9		39.5	2163.86		39.5	936.362
	39.55	2120.5		39.55	2083.02		39.55	987.801
	39.6	2046.7		39.6	2025.17		39.6	971.859
	39.65	1996		39.65	1996.5		39.65	949.822
	39.7	1964.3		39.7	1981.71		39.7	932.92
	39.75	1976.7		39.75	1973.63		39.75	953.4
	39.8	1985.8		39.8	1971.28		39.8	964.85
	39.85	1966		39.85	1968.89		39.85	947.435
	39.9	1955.2		39.9	1967.79		39.9	937.731
	39.95	1940.7		39.95	1966.8		39.95	924.222
	40	1949.4		40	1965.91		40	933.818
	40.05	1980.1		40.05	1965.07		40.05	965.36
	40.1	1988.1		40.1	1964.24		40.1	974.186
	40.15	1953.1		40.15	1963.45		40.15	939.972
	40.2	1936.7		40.2	1962.67		40.2	924.351
	40.25	1963.5		40.25	1961.93		40.25	951.898
	40.3	1976.1		40.3	1961.19		40.3	965.231
	40.35	1977.9		40.35	1960.45		40.35	967.774
	40.4	1968.3		40.4	1959.99		40.4	958.637
	40.45	1953.5		40.45	1959.28		40.45	944.542
	40.5	1951.5		40.5	1958.73		40.5	943.09
	40.55	1935.6		40.55	1958.08		40.55	927.843
	40.6	1962		40.6	1957.42		40.6	954.904
	40.65	1981.1		40.65	1956.75		40.65	974.671
	40.7	1961.2		40.7	1956.66		40.7	954.862
	40.75	1948.4		40.75	1955.97		40.75	942.758
	40.8	1961.4		40.8	1955.71		40.8	956.012
	40.85	1957.5		40.85	1955.22		40.85	952.603
	40.9	1968.3		40.9	1954.79		40.9	963.84
	40.95	1983.9		40.95	1954.38		40.95	979.842
	41	1960.2		41	1956.81		41	953.716
	41.05	1967.5		41.05	1961.11		41.05	956.713
	41.1	1963.7		41.1	1962.85		41.1	951.177
	41.15	1978.3		41.15	1965.7		41.15	962.923
	41.2	1962.2		41.2	1966.89		41.2	945.635
	41.25	2001.3		41.25	1968.62		41.25	983.006
	41.3	2018.6		41.3	1971.26		41.3	997.665
	41.35	2004.1		41.35	1976.61		41.35	977.815
	41.4	2006.4		41.4	1995.73		41.4	960.991
	41.45	2073.4		41.45	2063.98		41.45	959.746
	41.5	2169.2		41.5	2202.93		41.5	916.595
	41.55	2279.4		41.55	2305.31		41.55	924.417
	41.6	2259.7		41.6	2271.79		41.6	938.238
	41.65	2215.1		41.65	2199.77		41.65	965.66
	41.7	2122.7		41.7	2113.06		41.7	959.969
	41.75	2064		41.75	2043.67		41.75	970.656
	41.8	2024		41.8	2018.44		41.8	955.881
	41.85	2032.9		41.85	2021.64		41.85	961.588
	41.9	2078.1		41.9	2042.67		41.9	985.755
	41.95	2137.9		41.95	2111.88		41.95	976.345
	42	2332.4		42	2310.85		42	971.878
	42.05	2731.3		42.05	2645.3		42.05	1036.32
	42.1	2992.6		42.1	2844.79		42.1	1098.14
	42.15	2796.5		42.15	2765.41		42.15	981.419
	42.2	2671.5		42.2	2640.58		42.2	981.246
	42.25	2548.9		42.25	2523.17		42.25	976.059
	42.3	2587.5		42.3	2661.61		42.3	876.214
	42.35	3447.2		42.35	3689.87		42.35	707.651
	42.4	6162		42.4	6231.88		42.4	880.441
	42.45	9397.7		42.45	8923.36		42.45	1424.66
	42.5	9050.5		42.5	8984.26		42.5	1016.56
	42.55	7910		42.55	7941.78		42.55	918.548
	42.6	7303.1		42.6	7349.05		42.6	904.374
	42.65	6890.2		42.65	7491.92		42.65	348.611
	42.7	7867.1		42.7	8056.32		42.7	761.108
	42.75	8537.5		42.75	8170.58		42.75	1317.25
	42.8	7752.4		42.8	7322.97		42.8	1379.75
	42.85	5932.1		42.85	5581.16		42.85	1301.27
	42.9	4362		42.9	4107.17		42.9	1205.16
	42.95	3058.5		42.95	3031.46		42.95	977.367
	43	2465.6		43	2514.02		43	901.904
	43.05	2432.4		43.05	2449.92		43.05	932.802
	43.1	2570.2		43.1	2669.49		43.1	851.032
	43.15	2824.9		43.15	2942.2		43.15	833.027
	43.2	2976.2		43.2	2908.81		43.2	1017.72
	43.25	2740.6		43.25	2713.04		43.25	977.884
	43.3	2528.1		43.3	2485.07		43.3	993.358
	43.35	2329.9		43.35	2243.86		43.35	1036.37
	43.4	2113.5		43.4	2093.24		43.4	970.586
	43.45	2034.1		43.45	2030.38		43.45	954.05
	43.5	1982		43.5	2007.5		43.5	924.829
	43.55	2002.3		43.55	1998.24		43.55	954.381
	43.6	2000.7		43.6	1994.51		43.6	956.516
	43.65	2009.1		43.65	1996.34		43.65	963.088
	43.7	1994.7		43.7	2009.06		43.7	935.969
	43.75	2114.9		43.75	2068.9		43.75	996.326
	43.8	2393.4		43.8	2295.93		43.8	1047.79
	43.85	2871.1		43.85	2793.39		43.85	1028.04
	43.9	3380.3		43.9	3273.46		43.9	1057.16
	43.95	3283		43.95	3312.97		43.95	920.359
	44	3091.2		44	3105.75		44	935.78
	44.05	2761.6		44.05	2764.68		44.05	947.242
	44.1	2409.3		44.1	2421.84		44.1	937.79
	44.15	2290.3		44.15	2264.69		44.15	975.94
	44.2	2486.2		44.2	2472.36		44.2	964.17
	44.25	3032.2		44.25	3039.58		44.25	942.944
	44.3	3427.5		44.3	3394.47		44.3	983.356
	44.35	3096		44.35	3169.64		44.35	876.687
	44.4	2892.1		44.4	2866.01		44.4	976.412
	44.45	2537		44.45	2502.37		44.45	984.953
	44.5	2211.1		44.5	2163.94		44.5	997.488
	44.55	2075		44.55	2002.89		44.55	1022.43
	44.6	1993.5		44.6	1957.45		44.6	986.374
	44.65	2001		44.65	1945.19		44.65	1006.13
	44.7	1981.9		44.7	1939.2		44.7	993.022
	44.75	1953.9		44.75	1935.26		44.75	968.961
	44.8	1944.3		44.8	1932.24		44.8	962.381
	44.85	1939.9		44.85	1929.42		44.85	960.806
	44.9	1939.6		44.9	1927.74		44.9	962.19
	44.95	1954.3		44.95	1925.52		44.95	979.109
	45	1935.4		45	1924.6		45	961.128
	45.05	1964.2		45.05	1923.94		45.05	990.582
	45.1	1965.7		45.1	1923.53		45.1	992.495
	45.15	1965.8		45.15	1923.66		45.15	992.469
	45.2	1946.7		45.2	1924.9		45.2	972.123
	45.25	1934.8		45.25	1926.77		45.25	958.359
	45.3	1971.5		45.3	1927.19		45.3	994.64
	45.35	1967.3		45.35	1926.28		45.35	991.342
	45.4	1941.6		45.4	1926.67		45.4	965.26
	45.45	1965.9		45.45	1927.85		45.45	988.376
	45.5	1957.2		45.5	1926.79		45.5	980.735
	45.55	1965.2		45.55	1928.35		45.55	987.177
	45.6	1974.3		45.6	1932.06		45.6	992.563
	45.65	1976.5		45.65	1940.07		45.65	986.752
	45.7	2025		45.7	1957.06		45.7	1018.26
	45.75	2020.9		45.75	1979.22		45.75	992.006
	45.8	2066.6		45.8	1988.51		45.8	1028.41
	45.85	2026.7		45.85	1985.89		45.85	991.131
	45.9	2032.4		45.9	1984.55		45.9	998.176
	45.95	2019		45.95	1983.82		45.95	985.505
	46	2030.2		46	1992.05		46	988.476
	46.05	2110.2		46.05	2023.35		46.05	1037.18
	46.1	2261.7		46.1	2121.92		46.1	1090.11
	46.15	2496.3		46.15	2394.03		46.15	1052.6
	46.2	2834.2		46.2	2924.42		46.2	860.106
	46.25	3474.3		46.25	3513.22		46.25	911.408
	46.3	3766.1		46.3	3756.45		46.3	959.974
	46.35	3655.7		46.35	3625.71		46.35	980.32
	46.4	3243.3		46.4	3236.01		46.4	957.62
	46.45	2784.5		46.45	2807.55		46.45	927.271
	46.5	2463.1		46.5	2436.14		46.5	977.287
	46.55	2221.8		46.55	2221.04		46.55	951.085
	46.6	2209.7		46.6	2155.02		46.6	1005.01
	46.65	2267		46.65	2203.85		46.65	1013.48
	46.7	2495.8		46.7	2471.3		46.7	974.83
	46.75	3084.2		46.75	3050.14		46.75	984.387
	46.8	3633.1		46.8	3646.53		46.8	936.9
	46.85	3742.4		46.85	3821.51		46.85	871.218
	46.9	3580.2		46.9	3617.58		46.9	912.948
	46.95	3264.1		46.95	3248.09		46.95	966.335
	47	3021		47	2966.79		47	1004.53
	47.05	2974.4		47.05	2983.38		47.05	941.347
	47.1	3138.1		47.1	3290.77		47.1	797.655
	47.15	3397.1		47.15	3361.16		47.15	986.266
	47.2	3197.6		47.2	3104.15		47.2	1043.77
	47.25	2810.5		47.25	2864.34		47.25	896.489
	47.3	2641.4		47.3	2580		47.3	1011.73
	47.35	2480.8		47.35	2357.55		47.35	1073.58
	47.4	2310.6		47.4	2230.72		47.4	1030.21
	47.45	2198.5		47.45	2141.67		47.45	1007.15
	47.5	2114.1		47.5	2087.54		47.5	976.887
	47.55	2080.2		47.55	2033.77		47.55	996.754
	47.6	1980.4		47.6	1984.76		47.6	945.966
	47.65	1968.1		47.65	1956.95		47.65	961.48
	47.7	1956.7		47.7	1945.17		47.7	961.854
	47.75	1966.1		47.75	1939.73		47.75	976.696
	47.8	1950.5		47.8	1936.31		47.8	964.518
	47.85	1935.3		47.85	1935.27		47.85	950.352
	47.9	1944.1		47.9	1933.45		47.9	960.974
	47.95	1901.8		47.95	1931.26		47.95	920.866
	48	1949.1		48	1930.41		48	969.016
	48.05	1943.8		48.05	1929.82		48.05	964.302
	48.1	1950		48.1	1929.12		48.1	971.208
	48.15	1948		48.15	1928.9		48.15	969.421
	48.2	1932.5		48.2	1929.1		48.2	953.724
	48.25	1929.8		48.25	1929.21		48.25	950.914
	48.3	1937.3		48.3	1929.41		48.3	958.217
	48.35	1947.3		48.35	1929.76		48.35	967.869
	48.4	1949.7		48.4	1929.6		48.4	970.422
	48.45	1946.5		48.45	1930.23		48.45	966.6
	48.5	1941.5		48.5	1930.98		48.5	960.844
	48.55	1932.4		48.55	1931.88		48.55	950.85
	48.6	1950.7		48.6	1932.92		48.6	968.108
	48.65	1941.9		48.65	1934.53		48.65	957.698
	48.7	1958.8		48.7	1936.02		48.7	973.109
	48.75	1970.6		48.75	1937.79		48.75	983.133
	48.8	1945.9		48.8	1940.05		48.8	956.173
	48.85	1975.8		48.85	1942.85		48.85	983.275
	48.9	1947.7		48.9	1946.96		48.9	951.062
	48.95	1945.6		48.95	1950.81		48.95	945.118
	49	1956.4		49	1958.21		49	948.512
	49.05	2009.5		49.05	1973.79		49.05	986.034
	49.1	2067.3		49.1	2007.01		49.1	1010.62
	49.15	2157.5		49.15	2056.73		49.15	1051.1
	49.2	2292.7		49.2	2091.8		49.2	1151.23
	49.25	2234.1		49.25	2096.16		49.25	1088.27
	49.3	2249.4		49.3	2111.41		49.3	1088.32
	49.35	2397		49.35	2176.61		49.35	1170.72
	49.4	2541.3		49.4	2406.76		49.4	1084.87
	49.45	2995.9		49.45	2971.08		49.45	975.148
	49.5	3785.3		49.5	3780.62		49.5	955.008
	49.55	4384.7		49.55	4201.98		49.55	1133.05
	49.6	3951.9		49.6	4045.69		49.6	856.538
	49.65	3666.9		49.65	3849.28		49.65	767.944
	49.7	3653.2		49.7	3653.13		49.7	950.394
	49.75	3277		49.75	3275.85		49.75	951.479
	49.8	2892.4		49.8	2820.66		49.8	1022.07
	49.85	2504.1		49.85	2553.01		49.85	901.413
	49.9	2413.9		49.9	2365.25		49.9	998.976
	49.95	2235.8		49.95	2206.79		49.95	979.333
	50	2109.9		50	2144.92		50	915.305
	50.05	2220.1		50.05	2160.04		50.05	1010.39
	50.1	2193.2		50.1	2161.65		50.1	981.876
	50.15	2136.8		50.15	2135.17		50.15	951.954
	50.2	2136.9		50.2	2123.25		50.2	963.977
	50.25	2158.2		50.25	2124.49		50.25	984.031
	50.3	2154.8		50.3	2198.16		50.3	906.964
	50.35	2279.5		50.35	2493.74		50.35	736.087
	50.4	2884.7		50.4	3102.14		50.4	732.884
	50.45	3991.6		50.45	3712.25		50.45	1229.68
	50.5	4025.7		50.5	3705.1		50.5	1270.92
	50.55	3182.9		50.55	3376.36		50.55	756.863
	50.6	3112.9		50.6	3085.83		50.6	977.392
	50.65	2682.2		50.65	2677.25		50.65	955.273
	50.7	2156.5		50.7	2308.36		50.7	798.464
	50.75	2046.8		50.75	2108.73		50.75	888.398
	50.8	1973		50.8	2033.28		50.8	890.048
	50.85	1972.6		50.85	2006.36		50.85	916.563
	50.9	1967.3		50.9	1993.53		50.9	924.096
	50.95	1984.6		50.95	1985.71		50.95	949.219
	51	1945.8		51	1980.59		51	915.532
	51.05	1915.5		51.05	1977.33		51.05	888.5
	51.1	1970.8		51.1	1975.46		51.1	945.665
	51.15	1967		51.15	1974.95		51.15	942.378
	51.2	1968.2		51.2	1975.88		51.2	942.648
	51.25	1989.7		51.25	1986.74		51.25	953.283
	51.3	2020.1		51.3	2022.91		51.3	947.511
	51.35	2044.5		51.35	2092.37		51.35	902.456
	51.4	2124.3		51.4	2153.21		51.4	921.412
	51.45	2124.7		51.45	2145.75		51.45	929.273
	51.5	2044		51.5	2113.09		51.5	881.24
	51.55	2024.4		51.55	2084.27		51.55	890.459
	51.6	1991.3		51.6	2042.81		51.6	898.811
	51.65	1938.7		51.65	2005.45		51.65	883.574
	51.7	1932.2		51.7	1986.61		51.7	895.913
	51.75	1936.2		51.75	1981.86		51.75	904.667
	51.8	1942.7		51.8	1986.56		51.8	906.467
	51.85	1999.9		51.85	2003.34		51.85	946.89
	51.9	1978.5		51.9	2030.28		51.9	898.542
	51.95	2056.3		51.95	2047.43		51.95	959.198
	52	2018.4		52	2044.21		52	924.514
	52.05	2028.6		52.05	2037.68		52.05	941.244
	52.1	2044		52.1	2027.38		52.1	966.947
	52.15	2041.6		52.15	2011.98		52.15	979.949
	52.2	1978.5		52.2	2002.28		52.2	926.547
	52.25	1966		52.25	1999.62		52.25	916.704
	52.3	1965.5		52.3	2007.78		52.3	908.044
	52.35	1980.9		52.35	2026.49		52.35	904.74
	52.4	2006.9		52.4	2043.41		52.4	913.819
	52.45	2004.6		52.45	2047.9		52.45	907.027
	52.5	2054.8		52.5	2052.97		52.5	952.153
	52.55	2081.3		52.55	2066.01		52.55	965.617
	52.6	2061.5		52.6	2095.49		52.6	916.331
	52.65	2189.6		52.65	2211.3		52.65	928.621
	52.7	2445.8		52.7	2612.68		52.7	783.443
	52.75	3256.2		52.75	3477.21		52.75	729.314
	52.8	4510.2		52.8	4403.6		52.8	1056.93
	52.85	4708		52.85	4531.57		52.85	1126.76
	52.9	4108.4		52.9	4143.13		52.9	915.595
	52.95	3850.6		52.95	3832.49		52.95	968.434
	53	3489.4		53	3398.15		53	1041.57
	53.05	2815.7		53.05	2833.01		53.05	933.012
	53.1	2382.2		53.1	2430.48		53.1	902.044
	53.15	2230		53.15	2248.72		53.15	931.601
	53.2	2113.8		53.2	2156.9		53.2	907.229
	53.25	2100.4		53.25	2096.44		53.25	954.286
	53.3	1992.7		53.3	2063.61		53.3	879.411
	53.35	1968.4		53.35	2051.57		53.35	867.157
	53.4	1996.9		53.4	2048.84		53.4	898.386
	53.45	1992.3		53.45	2051.15		53.45	891.473
	53.5	2024.1		53.5	2058.89		53.5	915.54
	53.55	2032.2		53.55	2081.61		53.55	900.914
	53.6	2175		53.6	2168.92		53.6	956.402
	53.65	2433		53.65	2438.42		53.65	944.909
	53.7	3043.2		53.7	2916.85		53.7	1076.68
	53.75	3258.8		53.75	3243.15		53.75	965.976
	53.8	3007.8		53.8	3103.71		53.8	854.412
	53.85	2941.9		53.85	2937.11		53.85	955.115
	53.9	2917.7		53.9	2905.86		53.9	962.164
	53.95	2741		53.95	2823.29		53.95	868.035
	54	2784		54	2737.48		54	996.85
	54.05	2790		54.05	2708.94		54.05	1031.39
	54.1	2733.1		54.1	2704.92		54.1	978.507
	54.15	2585.5		54.15	2631.31		54.15	904.515
	54.2	2579		54.2	2635.4		54.2	893.925
	54.25	2835.6		54.25	2962.33		54.25	823.597
	54.3	3675.4		54.3	3674.1		54.3	951.627
	54.35	4449.1		54.35	4263.8		54.35	1135.63
	54.4	3977.1		54.4	4061.07		54.4	866.36
	54.45	3544.2		54.45	3680.21		54.45	814.32
	54.5	3648.8		54.5	3540.05		54.5	1059.08
	54.55	3302.1		54.55	3311.59		54.55	940.831
	54.6	3177.5		54.6	3096.49		54.6	1031.33
	54.65	3097.1		54.65	3213.07		54.65	834.36
	54.7	3942.3		54.7	3866.98		54.7	1025.64
	54.75	4998.3		54.75	4642.69		54.75	1305.94
	54.8	4532.2		54.8	4671.68		54.8	810.842
	54.85	3930.7		54.85	4165.32		54.85	715.706
	54.9	3745.3		54.9	3810.58		54.9	885.046
	54.95	3389.2		54.95	3461.08		54.95	878.449
	55	2884.6		55	3110.95		55	723.98
	55.05	2988.4		55.05	2998.52		55.05	940.207
	55.1	3100.4		55.1	2981.46		55.1	1069.27
	55.15	2961.5		55.15	2849.58		55.15	1062.24
	55.2	2717.2		55.2	2748.38		55.2	919.144
	55.25	2626.3		55.25	2710.67		55.25	865.958
	55.3	2635.7		55.3	2634.48		55.3	951.542
	55.35	2425.1		55.35	2511.8		55.35	863.629
	55.4	2322.9		55.4	2399.62		55.4	873.608
	55.45	2264.7		55.45	2355.11		55.45	859.912
	55.5	2404.5		55.5	2365.25		55.5	989.578
	55.55	2520.3		55.55	2487.24		55.55	983.382
	55.6	2840.2		55.6	2899.08		55.6	891.446
	55.65	3503.9		55.65	3647.43		55.65	806.793
	55.7	4453.2		55.7	4295.66		55.7	1107.87
	55.75	4341.5		55.75	4225.23		55.75	1066.6
	55.8	3677.4		55.8	3816.87		55.8	810.855
	55.85	3551		55.85	3520.53		55.85	980.791
	55.9	3172.3		55.9	3120.25		55.9	1002.37
	55.95	2598.4		55.95	2651.81		55.95	896.918
	56	2245.2		56	2338.51		56	857.011
	56.05	2156.3		56.05	2199.43		56.05	907.194
	56.1	2055.4		56.1	2147.98		56.1	857.746
	56.15	2046.2		56.15	2129.23		56.15	867.296
	56.2	2042.2		56.2	2120.97		56.2	871.56
	56.25	2033.4		56.25	2118.41		56.25	865.315
	56.3	2063.5		56.3	2120.69		56.3	893.14
	56.35	2063.1		56.35	2128.37		56.35	885.06
	56.4	2140		56.4	2143.77		56.4	946.552
	56.45	2133.6		56.45	2187.22		56.45	896.71
	56.5	2432.7		56.5	2374.69		56.5	1008.34
	56.55	3101.8		56.55	3044.04		56.55	1008.09
	56.6	4800		56.6	4435.24		56.6	1315.09
	56.65	5719.4		56.65	5681.96		56.65	987.76
	56.7	4840.5		56.7	5434.98		56.7	355.846
	56.75	4793.5		56.75	4634.21		56.75	1109.61
	56.8	4631		56.8	4308.63		56.8	1272.69
	56.85	3736.2		56.85	3848.26		56.85	838.268
	56.9	3323.7		56.9	3297.1		56.9	976.924
	56.95	3393		56.95	3208.65		56.95	1134.67
	57	3562.3		57	3338.99		57	1173.63
	57.05	3079.1		57.05	3178.25		57.05	851.171
	57.1	2800.7		57.1	2948.45		57.1	802.571
	57.15	2763.4		57.15	2822.79		57.15	890.936
	57.2	2523.8		57.2	2620.85		57.2	853.273
	57.25	2338.1		57.25	2383.34		57.25	905.083
	57.3	2168.5		57.3	2236.09		57.3	882.735
	57.35	2076.9		57.35	2181.19		57.35	846.034
	57.4	2091.5		57.4	2171.46		57.4	870.368
	57.45	2101.4		57.45	2175.41		57.45	876.315
	57.5	2157.7		57.5	2187.98		57.5	920.049
	57.55	2197.2		57.55	2211.21		57.55	936.318
	57.6	2242.6		57.6	2252.61		57.6	940.312
	57.65	2367.2		57.65	2347.75		57.65	969.774
	57.7	2523.9		57.7	2592.61		57.7	881.618
	57.75	3012.2		57.75	3116.55		57.75	845.98
	57.8	3711.3		57.8	3892.26		57.8	769.366
	57.85	4562.7		57.85	4464.56		57.85	1048.47
	57.9	4565.7		57.9	4351.82		57.9	1164.2
	57.95	4111.6		57.95	4092.56		57.95	969.364
	58	4086.7		58	4210.48		58	826.548
	58.05	4942.5		58.05	4946.04		58.05	946.786
	58.1	6762.9		58.1	6651.74		58.1	1061.49
	58.15	8878.6		58.15	8364.84		58.15	1464.08
	58.2	7872.1		58.2	8050.52		58.2	771.906
	58.25	6308.8		58.25	6723.51		58.25	535.617
	58.3	6106.2		58.3	6059.83		58.3	996.692
	58.35	5423.4		58.35	5331.07		58.35	1042.66
	58.4	4193.5		58.4	4259.09		58.4	884.734
	58.45	3629.1		58.45	3654.54		58.45	924.882
	58.5	3706.5		58.5	3559.02		58.5	1097.8
	58.55	3469.7		58.55	3441.03		58.55	978.995
	58.6	3182.3		58.6	3325.25		58.6	807.377
	58.65	3403.7		58.65	3403.89		58.65	950.133
	58.7	3559.2		58.7	3450.83		58.7	1058.7
	58.75	3251.7		58.75	3236.32		58.75	965.704
	58.8	2901.5		58.8	2935.96		58.8	915.864
	58.85	2694.1		58.85	2754.46		58.85	889.964
	58.9	2619.2		58.9	2621.99		58.9	947.531
	58.95	2437.8		58.95	2467.35		58.95	920.78
	59	2259.1		59	2348.55		59	860.871
	59.05	2283.1		59.05	2293.72		59.05	939.702
	59.1	2335.5		59.1	2293.3		59.1	992.529
	59.15	2462.6		59.15	2351.76		59.15	1061.17
	59.2	2668.2		59.2	2554.66		59.2	1063.86
	59.25	3163.9		59.25	3120.5		59.25	993.73
	59.3	4141.7		59.3	4221.06		59.3	870.965
	59.35	5407		59.35	5460.1		59.35	897.23
	59.4	5963.4		59.4	5734.54		59.4	1179.19
	59.45	5224.4		59.45	5096.04		59.45	1078.69
	59.5	4465		59.5	4646.52		59.5	768.808
	59.55	4193.1		59.55	4324.89		59.55	818.531
	59.6	3786.6		59.6	3700.67		59.6	1036.25
	59.65	2969.6		59.65	3055.88		59.65	864.046
	59.7	2512.2		59.7	2658.91		59.7	803.616
	59.75	2479.1		59.75	2538.18		59.75	891.25
	59.8	2518.9		59.8	2583.71		59.8	885.518
	59.85	2655.1		59.85	2685.23		59.85	920.194
	59.9	2849.7		59.9	2721.68		59.9	1078.35
	59.95	2699.3		59.95	2627.61		59.95	1022.02
	60	2495.2		60	2535.36		60	910.17
	60.05	2461.2		60.05	2491.79		60.05	919.735
	60.1	2463.5		60.1	2456.64		60.1	957.19
	60.15	2478		60.15	2524.91		60.15	903.417
	60.2	2839.6		60.2	2802.57		60.2	987.354
	60.25	3249.5		60.25	3140.08		60.25	1059.74
	60.3	3002.4		60.3	3156.44		60.3	796.284
	60.35	2786.6		60.35	2927.52		60.35	809.401
	60.4	2861.8		60.4	2806.52		60.4	1005.6
	60.45	2791.9		60.45	2735.09		60.45	1007.14
	60.5	2596.1		60.5	2553.32		60.5	993.101
	60.55	2411.3		60.55	2362.69		60.55	998.938
	60.6	2291		60.6	2254.65		60.6	986.675
	60.65	2270.8		60.65	2225.6		60.65	995.528
	60.7	2289.8		60.7	2245.64		60.7	994.49
	60.75	2384.3		60.75	2368.39		60.75	966.236
	60.8	2772.6		60.8	2757.1		60.8	965.829
	60.85	3706.5		60.85	3468.54		60.85	1188.29
	60.9	4731.8		60.9	4065.6		60.9	1616.53
	60.95	4157.5		60.95	3926.15		60.95	1181.67
	61	3484.7		61	3496.19		61	938.837
	61.05	3552.8		61.05	3311.31		61.05	1191.81
	61.1	3268.9		61.1	3103.21		61.1	1116.02
	61.15	2685.1		61.15	2701.29		61.15	934.135
	61.2	2313.5		61.2	2367.34		61.2	896.486
	61.25	2193.5		61.25	2207.76		61.25	936.065
	61.3	2073		61.3	2156.04		61.3	867.283
	61.35	2062.5		61.35	2139.97		61.35	872.855
	61.4	2076.7		61.4	2137.23		61.4	889.8
	61.45	2082.4		61.45	2146.51		61.45	886.217
	61.5	2120.2		61.5	2190.12		61.5	880.404
	61.55	2273.2		61.55	2321		61.55	902.524
	61.6	2528		61.6	2553.59		61.6	924.734
	61.65	2679.6		61.65	2757.97		61.65	871.953
	61.7	2769.9		61.7	2768.34		61.7	951.89
	61.75	2793.1		61.75	2677.19		61.75	1066.23
	61.8	2678.2		61.8	2616.22		61.8	1012.3
	61.85	2610.7		61.85	2567.23		61.85	993.791
	61.9	2519		61.9	2514.32		61.9	955.005
	61.95	2544		61.95	2509.41		61.95	984.919
	62	2526.9		62	2547		62	930.224
	62.05	2474.4		62.05	2537.98		62.05	886.743
	62.1	2418.3		62.1	2468.33		62.1	900.292
	62.15	2354.8		62.15	2425.93		62.15	879.192
	62.2	2469.7		62.2	2432.21		62.2	987.811
	62.25	2562.3		62.25	2481.66		62.25	1030.97
	62.3	2669.8		62.3	2634.16		62.3	985.964
	62.35	2844.8		62.35	2907.36		62.35	887.766
	62.4	3063.3		62.4	3175.71		62.4	837.92
	62.45	3143.3		62.45	3195.34		62.45	898.281
	62.5	3057.8		62.5	3050.41		62.5	957.719
	62.55	3016.6		62.55	3005.22		62.55	961.702
	62.6	3159.5		62.6	3104.06		62.6	1005.76
	62.65	3292.2		62.65	3326.93		62.65	915.6
	62.7	3709.3		62.7	3708.07		62.7	951.553
	62.75	4119.3		62.75	4017.62		62.75	1052
	62.8	4186.7		62.8	4051.42		62.8	1085.6
	62.85	3897.8		62.85	3970.78		62.85	877.344
	62.9	3610.7		62.9	3763.92		62.9	797.107
	62.95	3448.3		62.95	3449.82		62.95	948.807
	63	3154.6		63	3188.72		63	916.209
	63.05	2964.4		63.05	3017.85		63.05	896.879
	63.1	2804		63.1	2863.65		63.1	890.679
	63.15	2753.7		63.15	2687.61		63.15	1016.41
	63.2	2577.7		63.2	2552.08		63.2	975.946
	63.25	2465.9		63.25	2510.55		63.25	905.68
	63.3	2478.1		63.3	2502.61		63.3	925.814
	63.35	2498.7		63.35	2470.23		63.35	978.798
	63.4	2482.6		63.4	2485.34		63.4	947.581
	63.45	2663.5		63.45	2645.19		63.45	968.637
	63.5	3045.5		63.5	2867.49		63.5	1128.34
	63.55	2915.4		63.55	2883.92		63.55	981.81
	63.6	2632.6		63.6	2694.94		63.6	887.984
	63.65	2517.4		63.65	2563.9		63.65	903.826
	63.7	2480.6		63.7	2509.25		63.7	921.671
	63.75	2372.5		63.75	2392.5		63.75	930.323
	63.8	2149.5		63.8	2243.53		63.8	856.292
	63.85	2037.7		63.85	2145.33		63.85	842.7
	63.9	2045.9		63.9	2104.47		63.9	891.756
	63.95	2028.1		63.95	2091.22		63.95	887.208
	64	2024.4		64	2087.94		64	886.785
	64.05	2047.2		64.05	2090.65		64.05	906.875
	64.1	2030		64.1	2101.65		64.1	878.68
	64.15	2096.9		64.15	2130.9		64.15	916.325
	64.2	2181.7		64.2	2200.68		64.2	931.341
	64.25	2297.8		64.25	2359.82		64.25	888.305
	64.3	2676		64.3	2641.98		64.3	984.343
	64.35	3068.7		64.35	2965.51		64.35	1053.52
	64.4	3005		64.4	3059.16		64.4	896.167
	64.45	2772.6		64.45	2875.26		64.45	847.668
	64.5	2715.3		64.5	2716.24		64.5	949.39
	64.55	2717.1		64.55	2659.86		64.55	1007.56
	64.6	2542.6		64.6	2549.16		64.6	943.77
	64.65	2355.6		64.65	2381.61		64.65	924.314
	64.7	2244.4		64.7	2241.74		64.7	952.983
	64.75	2186.6		64.75	2157.1		64.75	979.83
	64.8	2109		64.8	2120.62		64.8	938.702
	64.85	2088.4		64.85	2104.6		64.85	934.122
	64.9	2066.2		64.9	2087.78		64.9	928.749
	64.95	2038.3		64.95	2069.71		64.95	918.916
	65	2005.7		65	2057.59		65	898.435
	65.05	2008.8		65.05	2050.64		65.05	908.485
	65.1	1974.1		65.1	2049.5		65.1	874.925
	65.15	2033.2		65.15	2050.21		65.15	933.311
	65.2	2042.4		65.2	2052.02		65.2	940.706
	65.25	2015.1		65.25	2056.14		65.25	909.288
	65.3	1990.3		65.3	2062.68		65.3	877.943
	65.35	2014.9		65.35	2072.75		65.35	892.474
	65.4	2063.1		65.4	2088.63		65.4	924.797
	65.45	2076.5		65.45	2118.69		65.45	908.14
	65.5	2157.3		65.5	2194.14		65.5	913.486
	65.55	2351.6		65.55	2402.88		65.55	899.044
	65.6	2844.8		65.6	2867.33		65.6	927.799
	65.65	3733.7		65.65	3570.59		65.65	1113.44
	65.7	4290		65.7	4108.52		65.7	1131.81
	65.75	3870.6		65.75	3989.03		65.75	831.892
	65.8	3472.3		65.8	3619.51		65.8	803.118
	65.85	3547.3		65.85	3514.57		65.85	983.055
	65.9	3561		65.9	3545.13		65.9	966.198
	65.95	3364.9		65.95	3433.23		65.95	882
	66	3335.9		66	3272.51		66	1013.72
	66.05	3097.4		66.05	3060.33		66.05	987.39
	66.1	2800.8		66.1	2799.05		66.1	952.072
	66.15	2659.4		66.15	2627		66.15	982.723
	66.2	2608.2		66.2	2541.93		66.2	1016.59
	66.25	2397.4		66.25	2420.75		66.25	926.978
	66.3	2243.2		66.3	2267.01		66.3	926.514
	66.35	2132.5		66.35	2159.42		66.35	923.407
	66.4	2092.3		66.4	2121.42		66.4	921.201
	66.45	2106.6		66.45	2144		66.45	912.921
	66.5	2213.5		66.5	2220.21		66.5	943.619
	66.55	2259.1		66.55	2355.37		66.55	854.052
	66.6	2464.2		66.6	2536.67		66.6	877.851
	66.65	2805.3		66.65	2712.45		66.65	1043.17
	66.7	2738.6		66.7	2748.18		66.7	940.748
	66.75	2509.8		66.75	2629.36		66.75	830.767
	66.8	2470.4		66.8	2520.51		66.8	900.211
	66.85	2561.3		66.85	2470.77		66.85	1040.86
	66.9	2457		66.9	2400.01		66.9	1007.31
	66.95	2373.7		66.95	2310.78		66.95	1013.25
	67	2471.1		67	2301.58		67	1119.84
	67.05	2660.5		67.05	2488.14		67.05	1122.69
	67.1	2995.4		67.1	2991.33		67.1	954.394
	67.15	3630.2		67.15	3771.6		67.15	808.927
	67.2	4432.7		67.2	4370.35		67.2	1012.67
	67.25	4428.8		67.25	4229.75		67.25	1149.38
	67.3	3764.6		67.3	3759.96		67.3	954.967
	67.35	3320.5		67.35	3528.53		67.35	742.296
	67.4	3388.2		67.4	3417.03		67.4	921.498
	67.45	3197.3		67.45	3118.15		67.45	1029.48
	67.5	2791		67.5	2823.8		67.5	917.521
	67.55	2640.2		67.55	2772.01		67.55	818.52
	67.6	2856.8		67.6	2925.31		67.6	881.819
	67.65	3030.1		67.65	3032.99		67.65	947.432
	67.7	2998.2		67.7	2980.35		67.7	968.172
	67.75	2893.9		67.75	2869.16		67.75	975.066
	67.8	2763.2		67.8	2760.76		67.8	952.763
	67.85	2624.4		67.85	2636.82		67.85	937.909
	67.9	2538.5		67.9	2496.98		67.9	991.843
	67.95	2403.5		67.95	2380.5		67.95	973.327
	68	2338.4		68	2328.16		68	960.568
	68.05	2385.2		68.05	2342.73		68.05	992.792
	68.1	2329.4		68.1	2353.89		68.1	925.837
	68.15	2312.9		68.15	2323.51		68.15	939.715
	68.2	2382.9		68.2	2335.87		68.2	997.36
	68.25	2555.7		68.25	2484.65		68.25	1021.38
	68.3	2833.9		68.3	2817.04		68.3	967.189
	68.35	3333.8		68.35	3293.99		68.35	990.134
	68.4	3786.2		68.4	3671.47		68.4	1065.06
	68.45	3577.1		68.45	3597.04		68.45	930.381
	68.5	3180.4		68.5	3300.67		68.5	830.054
	68.55	3176.4		68.55	3178.44		68.55	948.282
	68.6	3251.9		68.6	3208.3		68.6	993.928
	68.65	3145.2		68.65	3149.68		68.65	945.846
	68.7	2994.7		68.7	3024.35		68.7	920.678
	68.75	3094.5		68.75	3019.73		68.75	1025.09
	68.8	3441.9		68.8	3260.05		68.8	1132.18
	68.85	3578.5		68.85	3555.17		68.85	973.652
	68.9	3424.8		68.9	3620.81		68.9	754.312
	68.95	3506.4		68.95	3658.44		68.95	798.284
	69	4013.9		69	3882.09		69	1082.13
	69.05	3980.5		69.05	3914.29		69.05	1016.53
	69.1	3350.3		69.1	3514.81		69.1	785.813
	69.15	3160.2		69.15	3146.32		69.15	964.207
	69.2	3278.2		69.2	3116.44		69.2	1112.08
	69.25	3350.2		69.25	3225.85		69.25	1074.67
	69.3	3079.2		69.3	3171.74		69.3	857.789
	69.35	2704.4		69.35	2879.19		69.35	775.534
	69.4	2563.9		69.4	2576.7		69.4	937.522
	69.45	2514.7		69.45	2448.69		69.45	1016.33
	69.5	2439.3		69.5	2407.36		69.5	982.266
	69.55	2272.2		69.55	2293.99		69.55	928.532
	69.6	2142.3		69.6	2139.68		69.6	952.947
	69.65	2113.4		69.65	2029.83		69.65	1033.9
	69.7	2082.1		69.7	1977.49		69.7	1054.94
	69.75	2018.2		69.75	1958.28		69.75	1010.25
	69.8	2000.4		69.8	1951.26		69.8	999.469
	69.85	2002.3		69.85	1948.9		69.85	1003.73
	69.9	2035.7		69.9	1949.94		69.9	1036.09
	69.95	2010.9		69.95	1955.13		69.95	1006.09
	70	2009.2		70	1969.48		70	990.042
	70.05	2025.4		70.05	2003.65		70.05	972.077
	70.1	2099.4		70.1	2071.18		70.1	978.544
	70.15	2229.8		70.15	2168.25		70.15	1011.87
	70.2	2315.8		70.2	2263.74		70.2	1002.39
	70.25	2437.2		70.25	2356.64		70.25	1030.88
	70.3	2667.4		70.3	2531.69		70.3	1086.04
	70.35	2848.9		70.35	2821.33		70.35	977.9
	70.4	2990.7		70.4	3141.91		70.4	799.117
	70.45	3234.8		70.45	3325.61		70.45	859.516
	70.5	3364.5		70.5	3227.74		70.5	1087.09
	70.55	3063.1		70.55	3024.45		70.55	988.975
	70.6	2801.2		70.6	2915.57		70.6	835.951
	70.65	2772.4		70.65	2882.14		70.65	840.582
	70.7	2761.6		70.7	2772.4		70.7	939.528
	70.75	2565.2		70.75	2567.59		70.75	947.938
	70.8	2369.2		70.8	2375.73		70.8	943.796
	70.85	2315.7		70.85	2284.56		70.85	981.467
	70.9	2380.5		70.9	2327.05		70.9	1003.77
	70.95	2558.1		70.95	2519.63		70.95	988.795
	71	2913.9		71	2861.73		71	1002.5
	71.05	3272.7		71.05	3218.84		71.05	1004.18
	71.1	3267.3		71.1	3359.52		71.1	858.104
	71.15	3326.7		71.15	3407.91		71.15	869.112
	71.2	3636.1		71.2	3528.24		71.2	1058.18
	71.25	3592.6		71.25	3512.38		71.25	1030.55
	71.3	3126.1		71.3	3227.46		71.3	848.964
	71.35	2767.5		71.35	2894.48		71.35	823.342
	71.4	2686.5		71.4	2677.01		71.4	959.813
	71.45	2568.1		71.45	2491.1		71.45	1027.33
	71.5	2315.4		71.5	2282.1		71.5	983.624
	71.55	2116.5		71.55	2110.14		71.55	956.681
	71.6	1981.7		71.6	2002.99		71.6	929.035
	71.65	1946.2		71.65	1949.48		71.65	947.043
	71.7	1972.4		71.7	1925.18		71.7	997.542
	71.75	1966.2		71.75	1913.11		71.75	1003.41
	71.8	1973.2		71.8	1905.66		71.8	1017.86
	71.85	1989.3		71.85	1901.46		71.85	1038.17
	71.9	1981		71.9	1899.86		71.9	1031.47
	71.95	1994.9		71.95	1900.71		71.95	1044.52
	72	2014.6		72	1904.61		72	1060.31
	72.05	2013.3		72.05	1914.32		72.05	1049.31
	72.1	2036.5		72.1	1937.35		72.1	1049.48
	72.15	2115.5		72.15	1989.77		72.15	1076.06
	72.2	2176.2		72.2	2091.85		72.2	1034.67
	72.25	2268.4		72.25	2246.91		72.25	971.818
	72.3	2447.7		72.3	2405.52		72.3	992.501
	72.35	2473.9		72.35	2462.49		72.35	961.738
	72.4	2435.8		72.4	2419.39		72.4	966.733
	72.45	2428.3		72.45	2420.18		72.45	958.446
	72.5	2539.2		72.5	2556.12		72.5	933.407
	72.55	2683.7		72.55	2768.18		72.55	865.846
	72.6	2722.6		72.6	2903.06		72.6	769.868
	72.65	2808.9		72.65	2931.34		72.65	827.89
	72.7	3178.8		72.7	3078.4		72.7	1050.72
	72.75	3556.2		72.75	3420.39		72.75	1086.13
	72.8	3581.3		72.8	3668.71		72.8	862.918
	72.85	3460.9		72.85	3625.54		72.85	785.684
	72.9	3493.6		72.9	3491.07		72.9	952.852
	72.95	3456.1		72.95	3330.45		72.95	1075.97
	73	3110		73	3119.78		73	940.542
	73.05	2813.5		73.05	2865.1		73.05	898.724
	73.1	2642.4		73.1	2633.75		73.1	958.972
	73.15	2464.8		73.15	2422.25		73.15	992.875
	73.2	2298.5		73.2	2226.28		73.2	1022.55
	73.25	2153.1		73.25	2084.21		73.25	1019.22
	73.3	2096.8		73.3	1995.48		73.3	1051.65
	73.35	2041.6		73.35	1947.35		73.35	1044.57
	73.4	1986.1		73.4	1924.58		73.4	1011.85
	73.45	2004.9		73.45	1917.53		73.45	1037.69
	73.5	2042.2		73.5	1922.48		73.5	1070.04
	73.55	2083.6		73.55	1942.67		73.55	1091.26
	73.6	2157.3		73.6	1993.43		73.6	1114.2
	73.65	2243.3		73.65	2110.46		73.65	1083.16
	73.7	2393.5		73.7	2341.48		73.7	1002.34
	73.75	2660.4		73.75	2697.9		73.75	912.828
	73.8	2996.3		73.8	3069.92		73.8	876.71
	73.85	3272.9		73.85	3237.37		73.85	985.86
	73.9	3122.4		73.9	3093.79		73.9	978.932
	73.95	2880.8		73.95	2883.77		73.95	947.358
	74	2807.7		74	2811.86		74	946.166
	74.05	2843.2		74.05	2827.1		74.05	966.425
	74.1	2741.9		74.1	2774.91		74.1	917.316
	74.15	2554.7		74.15	2610.81		74.15	894.216
	74.2	2352.6		74.2	2394		74.2	908.93
	74.25	2213.8		74.25	2222.11		74.25	942.02
	74.3	2140.7		74.3	2137.12		74.3	953.901
	74.35	2119.9		74.35	2102.6		74.35	967.629
	74.4	2095.5		74.4	2061.47		74.4	984.352
	74.45	2026.4		74.45	2015.54		74.45	961.187
	74.5	1985.4		74.5	1993.03		74.5	942.692
	74.55	2006.1		74.55	1988.47		74.55	967.958
	74.6	1984.5		74.6	1972.02		74.6	962.808
	74.65	1977.5		74.65	1945.85		74.65	981.973
	74.7	1998.6		74.7	1941.67		74.7	1007.26
	74.75	2029.1		74.75	1969.04		74.75	1010.38
	74.8	2060.5		74.8	2003.83		74.8	1006.99
	74.85	2066.7		74.85	2018.87		74.85	998.155
	74.9	2074.7		74.9	2026.62		74.9	998.404
	74.95	2097.4		74.95	2049.96		74.95	997.769
	75	2082.2		75	2066.91		75	965.614
	75.05	2054.6		75.05	2051.41		75.05	953.514
	75.1	2045		75.1	2036.09		75.1	959.238
	75.15	2110.7		75.15	2074.66		75.15	986.368
	75.2	2229.9		75.2	2189.83		75.2	990.395
	75.25	2318.3		75.25	2353.48		75.25	915.143
	75.3	2396.7		75.3	2474.18		75.3	872.843
	75.35	2403.4		75.35	2440.75		75.35	912.977
	75.4	2303.6		75.4	2315.57		75.4	938.359
	75.45	2248.9		75.45	2230.97		75.45	968.25
	75.5	2230.1		75.5	2212.99		75.5	967.433
	75.55	2204.6		75.55	2188.33		75.55	966.594
	75.6	2160.6		75.6	2121.16		75.6	989.77
	75.65	2094.8		75.65	2069.88		75.65	975.247
	75.7	2076.6		75.7	2082.05		75.7	944.878
	75.75	2140.5		75.75	2149.02		75.75	941.81
	75.8	2187.2		75.8	2200.35		75.8	937.173
	75.85	2153		75.85	2168.04		75.85	935.284
	75.9	2107.4		75.9	2094.79		75.9	962.931
	75.95	2078		75.95	2053.43		75.95	974.895
	76	2059.5		76	2047.1		76	962.728
	76.05	2032.5		76.05	2028.81		76.05	954.017
	76.1	1994.8		76.1	1981.6		76.1	963.524
	76.15	1950.5		76.15	1940.4		76.15	960.429
	76.2	1930.3		76.2	1932.9		76.2	947.728
	76.25	1956.4		76.25	1963.39		76.25	943.333
	76.3	1980.9		76.3	2012.11		76.3	919.12
	76.35	1981.2		76.35	2039.05		76.35	892.479
	76.4	2021.4		76.4	2029.87		76.4	941.851
	76.45	2041.2		76.45	2020.71		76.45	970.815
	76.5	2023.2		76.5	2033.18		76.5	940.347
	76.55	2043.7		76.55	2064.11		76.55	929.92
	76.6	2093.1		76.6	2113.62		76.6	929.802
	76.65	2144.8		76.65	2193.42		76.65	901.703
	76.7	2224.3		76.7	2283.95		76.7	890.673
	76.75	2267.1		76.75	2308.42		76.75	909.006
	76.8	2214.5		76.8	2242.96		76.8	921.861
	76.85	2160.7		76.85	2168.3		76.85	942.729
	76.9	2143.1		76.9	2136.53		76.9	956.891
	76.95	2144.4		76.95	2133.07		76.95	961.655
	77	2144.1		77	2118.75		77	975.678
	77.05	2120		77.05	2111.36		77.05	958.969
	77.1	2173.2		77.1	2145.79		77.1	977.739
	77.15	2247.1		77.15	2208.07		77.15	989.353
	77.2	2268		77.2	2239.45		77.2	978.874
	77.25	2253.9		77.25	2226.86		77.25	977.366
	77.3	2237.7		77.3	2195.17		77.3	992.854
	77.35	2181.4		77.35	2159.03		77.35	972.699
	77.4	2128.6		77.4	2125.59		77.4	953.335
	77.45	2111.2		77.45	2083.86		77.45	977.67
	77.5	2070.1		77.5	2038.11		77.5	982.317
	77.55	2025.7		77.55	1990.29		77.55	985.731
	77.6	1938.3		77.6	1946.37		77.6	942.256
	77.65	1900.8		77.65	1917.06		77.65	934.068
	77.7	1940		77.7	1901.3		77.7	989.026
	77.75	1931.3		77.75	1896.3		77.75	985.324
	77.8	1920.8		77.8	1900.92		77.8	970.204
	77.85	1936.1		77.85	1919.41		77.85	967.014
	77.9	1962		77.9	1966.58		77.9	945.748
	77.95	2052.4		77.95	2055.66		77.95	947.066
	78	2156.7		78	2174.28		78	932.749
	78.05	2175.2		78.05	2258.31		78.05	867.219
	78.1	2126		78.1	2239.62		78.1	836.708
	78.15	2064.6		78.15	2171.63		78.15	843.291
	78.2	2064.8		78.2	2134.81		78.2	880.317
	78.25	2086.9		78.25	2132.86		78.25	904.368
	78.3	2061.4		78.3	2115.68		78.3	896.043
	78.35	1999.8		78.35	2059.94		78.35	890.186
	78.4	1940		78.4	1999.63		78.4	890.697
	78.45	1913		78.45	1958.4		78.45	904.923
	78.5	1913.5		78.5	1936.09		78.5	927.731
	78.55	1911.1		78.55	1929.45		78.55	931.972
	78.6	1912.4		78.6	1942.23		78.6	920.493
	78.65	1949.3		78.65	1980.07		78.65	919.556
	78.7	1981.4		78.7	2036.17		78.7	895.552
	78.75	1983.1		78.75	2077.59		78.75	855.831
	78.8	1973.5		78.8	2067.62		78.8	856.206
	78.85	1991.7		78.85	2030.98		78.85	911.044
	78.9	2009.5		78.9	2012.93		78.9	946.896
	78.95	1974.2		78.95	2024.67		78.95	899.858
	79	1969.3		79	2048.5		79	871.125
	79.05	2018.6		79.05	2077.02		79.05	891.905
	79.1	2086.7		79.1	2134.86		79.1	902.165
	79.15	2193		79.15	2232.35		79.15	910.977
	79.2	2330		79.2	2345.19		79.2	935.133
	79.25	2399		79.25	2416.91		79.25	932.411
	79.3	2339.5		79.3	2401.1		79.3	888.722
	79.35	2342.7		79.35	2384.92		79.35	908.102
	79.4	2537.8		79.4	2477.01		79.4	1011.12
	79.45	2875.3		79.45	2682.3		79.45	1143.32
	79.5	2969.6		79.5	2858.53		79.5	1061.4
	79.55	2692.1		79.55	2812.94		79.55	829.485
	79.6	2473.4		79.6	2604.28		79.6	819.449
	79.65	2459		79.65	2448.79		79.65	960.534
	79.7	2517.1		79.7	2425.75		79.7	1041.68
	79.75	2450.8		79.75	2444.94		79.75	956.187
	79.8	2287.3		79.8	2373.5		79.8	864.13
	79.85	2147.5		79.85	2235.47		79.85	862.352
	79.9	2064.4		79.9	2121.42		79.9	893.301
	79.95	2041.6		79.95	2063.31		79.95	928.612
	80	2033.2		80	2042.71		80	940.815
	80.05	2046.1		80.05	2035.64		80.05	960.782
	80.1	2058.4		80.1	2047.37		80.1	961.354
	80.15	2095.6		80.15	2098.59		80.15	947.34
	80.2	2190.3		80.2	2207.18		80.2	933.449
	80.25	2328.5		80.25	2366.39		80.25	912.435
	80.3	2511.8		80.3	2518.68		80.3	943.449
	80.35	2669.2		80.35	2565.11		80.35	1054.41
	80.4	2570		80.4	2506.1		80.4	1014.22
	80.45	2364.4		80.45	2429.69		80.45	885.032
	80.5	2261		80.5	2382.6		80.5	828.724
	80.55	2252.3		80.55	2353.54		80.55	849.082
	80.6	2244.4		80.6	2294.9		80.6	899.83
	80.65	2184.8		80.65	2209.16		80.65	925.961
	80.7	2072.3		80.7	2125.01		80.7	897.617
	80.75	1991.9		80.75	2057.91		80.75	884.315
	80.8	1942.7		80.8	2013.33		80.8	879.692
	80.85	1931		80.85	1988		80.85	893.321
	80.9	1945.3		80.9	1976.86		80.9	918.768
	80.95	1926.7		80.95	1975.27		80.95	901.758
	81	1936.2		81	1982.98		81	903.541
	81.05	1994.3		81.05	2005.09		81.05	939.531
	81.1	2035		81.1	2053.05		81.1	932.274
	81.15	2110.5		81.15	2141.09		81.15	919.731
	81.2	2247.3		81.2	2271.04		81.2	926.582
	81.25	2375		81.25	2405.06		81.25	920.265
	81.3	2480.1		81.3	2471.74		81.3	958.685
	81.35	2516.6		81.35	2447.93		81.35	1018.99
	81.4	2446		81.4	2375.04		81.4	1021.28
	81.45	2341.5		81.45	2312.93		81.45	978.899
	81.5	2265.2		81.5	2280.18		81.5	935.347
	81.55	2230.3		81.55	2245.3		81.55	935.327
	81.6	2208.4		81.6	2187.65		81.6	971.077
	81.65	2123.4		81.65	2113.58		81.65	960.144
	81.7	1997.4		81.7	2045.46		81.7	902.266
	81.75	1924.5		81.75	1998.01		81.75	876.816
	81.8	1900.3		81.8	1970.76		81.8	879.867
	81.85	1876.4		81.85	1957.09		81.85	869.639
	81.9	1873.6		81.9	1950.42		81.9	873.501
	81.95	1877.7		81.95	1947.25		81.95	880.778
	82	1870.6		82	1946.62		82	874.301
	82.05	1866.3		82.05	1949.24		82.05	867.388
	82.1	1873		82.1	1959.66		82.1	863.664
	82.15	1941		82.15	1982.28		82.15	909.045
	82.2	2002.8		82.2	2018.41		82.2	934.72
	82.25	2021.3		82.25	2058.67		82.25	912.951
	82.3	2081.7		82.3	2081.72		82.3	950.302
	82.35	2140.8		82.35	2082.29		82.35	1008.83
	82.4	2135		82.4	2075.18		82.4	1010.15
	82.45	2076.1		82.45	2062.83		82.45	963.592
	82.5	2037.8		82.5	2048.63		82.5	939.497
	82.55	2042.5		82.55	2033.24		82.55	959.588
	82.6	2048.2		82.6	2016.99		82.6	981.538
	82.65	2038.7		82.65	2003.63		82.65	985.391
	82.7	1976		82.7	1990.81		82.7	935.514
	82.75	1962.3		82.75	1982.09		82.75	930.531
	82.8	1982.8		82.8	1986.81		82.8	946.313
	82.85	2030.4		82.85	2013.87		82.85	966.858
	82.9	2108.3		82.9	2063.06		82.9	995.569
	82.95	2152.5		82.95	2114.2		82.95	988.63
	83	2141.4		83	2132.62		83	959.108
	83.05	2075.9		83.05	2120.21		83.05	906.017
	83.1	2088.4		83.1	2105.66		83.1	933.062
	83.15	2165.7		83.15	2108.41		83.15	1007.62
	83.2	2202.9		83.2	2137.71		83.2	1015.52
	83.25	2267.4		83.25	2190.16		83.25	1027.57
	83.3	2340.8		83.3	2265.99		83.3	1025.13
	83.35	2416.2		83.35	2360.6		83.35	1005.93
	83.4	2479.2		83.4	2449.26		83.4	980.264
	83.45	2472.7		83.45	2515.18		83.45	907.846
	83.5	2507		83.5	2532.78		83.5	924.548
	83.55	2486.7		83.55	2511.92		83.55	925.101
	83.6	2500.1		83.6	2507.21		83.6	943.215
	83.65	2596.9		83.65	2526.53		83.65	1020.7
	83.7	2565.4		83.7	2528.47		83.7	987.251
	83.75	2469		83.75	2473.8		83.75	945.522
	83.8	2384.1		83.8	2391.95		83.8	942.478
	83.85	2309.9		83.85	2335.4		83.85	924.826
	83.9	2296.1		83.9	2303.98		83.9	942.446
	83.95	2283.8		83.95	2253.23		83.95	980.895
	84	2204.8		84	2170.6		84	984.529
	84.05	2088.3		84.05	2090.97		84.05	947.652
	84.1	2014.7		84.1	2037.45		84.1	927.579
	84.15	1990		84.15	2005.11		84.15	935.22
	84.2	1961.3		84.2	1973.82		84.2	937.804
	84.25	1934.9		84.25	1937.44		84.25	947.79
	84.3	1897.9		84.3	1903.89		84.3	944.334
	84.35	1878.4		84.35	1878.62		84.35	950.109
	84.4	1880.6		84.4	1861.51		84.4	969.419
	84.45	1867.8		84.45	1850.53		84.45	967.598
	84.5	1867.3		84.5	1844.02		84.5	973.602
	84.55	1879.6		84.55	1842.32		84.55	987.603
	84.6	1876.5		84.6	1848.36		84.6	978.463
	84.65	1904.7		84.65	1865.53		84.65	989.492
	84.7	1938.5		84.7	1887.28		84.7	1001.55
	84.75	1951.4		84.75	1898.5		84.75	1003.22
	84.8	1950.9		84.8	1892		84.8	1009.22
	84.85	1953.1		84.85	1893.25		84.85	1010.18
	84.9	2020.8		84.9	1937.9		84.9	1033.22
	84.95	2175		84.95	2040.67		84.95	1084.66

## Sheet: Fig. 3b
	0.5 s			1 s			1.5 s			2.5 s			3.5 s			4.5 s			6 s			8 s			10 s
	Wavelength (nm)	PL intensity (arb. u.)		Wavelength (nm)	PL intensity (arb. u.)		Wavelength (nm)	PL intensity (arb. u.)		Wavelength (nm)	PL intensity (arb. u.)		Wavelength (nm)	PL intensity (arb. u.)		Wavelength (nm)	PL intensity (arb. u.)		Wavelength (nm)	PL intensity (arb. u.)		Wavelength (nm)	PL intensity (arb. u.)		Wavelength (nm)	PL intensity (arb. u.)
	350.738	0.199		350.738	0.249		350.738	0.285		350.738	0.295		350.738	0.324		350.738	0.358		350.738	0.368		350.738	0.387		350.738	0.394
	351.528	0.204		351.528	0.251		351.528	0.283		351.528	0.305		351.528	0.339		351.528	0.367		351.528	0.375		351.528	0.401		351.528	0.416
	352.318	0.211		352.318	0.249		352.318	0.288		352.318	0.304		352.318	0.347		352.318	0.378		352.318	0.375		352.318	0.402		352.318	0.418
	353.108	0.215		353.108	0.253		353.108	0.309		353.108	0.313		353.108	0.343		353.108	0.379		353.108	0.416		353.108	0.414		353.108	0.421
	353.897	0.212		353.897	0.26		353.897	0.298		353.897	0.327		353.897	0.357		353.897	0.394		353.897	0.401		353.897	0.43		353.897	0.455
	354.687	0.213		354.687	0.262		354.687	0.311		354.687	0.341		354.687	0.37		354.687	0.406		354.687	0.421		354.687	0.458		354.687	0.471
	355.476	0.224		355.476	0.273		355.476	0.322		355.476	0.336		355.476	0.38		355.476	0.425		355.476	0.433		355.476	0.474		355.476	0.498
	356.265	0.23		356.265	0.279		356.265	0.336		356.265	0.347		356.265	0.393		356.265	0.436		356.265	0.465		356.265	0.476		356.265	0.507
	357.055	0.221		357.055	0.284		357.055	0.333		357.055	0.372		357.055	0.388		357.055	0.439		357.055	0.467		357.055	0.471		357.055	0.498
	357.844	0.221		357.844	0.272		357.844	0.331		357.844	0.372		357.844	0.399		357.844	0.437		357.844	0.477		357.844	0.49		357.844	0.513
	358.633	0.235		358.633	0.286		358.633	0.337		358.633	0.37		358.633	0.416		358.633	0.451		358.633	0.473		358.633	0.499		358.633	0.537
	359.422	0.227		359.422	0.286		359.422	0.361		359.422	0.373		359.422	0.416		359.422	0.478		359.422	0.487		359.422	0.52		359.422	0.542
	360.211	0.221		360.211	0.281		360.211	0.343		360.211	0.384		360.211	0.417		360.211	0.466		360.211	0.518		360.211	0.53		360.211	0.542
	361	0.234		361	0.298		361	0.369		361	0.382		361	0.436		361	0.483		361	0.525		361	0.527		361	0.555
	361.789	0.236		361.789	0.309		361.789	0.363		361.789	0.4		361.789	0.448		361.789	0.483		361.789	0.532		361.789	0.557		361.789	0.581
	362.578	0.232		362.578	0.31		362.578	0.375		362.578	0.409		362.578	0.459		362.578	0.513		362.578	0.544		362.578	0.582		362.578	0.613
	363.367	0.23		363.367	0.323		363.367	0.386		363.367	0.428		363.367	0.477		363.367	0.528		363.367	0.542		363.367	0.598		363.367	0.633
	364.155	0.259		364.155	0.333		364.155	0.407		364.155	0.427		364.155	0.499		364.155	0.54		364.155	0.594		364.155	0.61		364.155	0.648
	364.944	0.25		364.944	0.329		364.944	0.408		364.944	0.439		364.944	0.507		364.944	0.569		364.944	0.591		364.944	0.643		364.944	0.666
	365.732	0.254		365.732	0.332		365.732	0.413		365.732	0.441		365.732	0.524		365.732	0.584		365.732	0.62		365.732	0.659		365.732	0.688
	366.521	0.257		366.521	0.334		366.521	0.444		366.521	0.474		366.521	0.542		366.521	0.602		366.521	0.65		366.521	0.682		366.521	0.707
	367.309	0.258		367.309	0.347		367.309	0.441		367.309	0.491		367.309	0.549		367.309	0.615		367.309	0.631		367.309	0.711		367.309	0.736
	368.098	0.265		368.098	0.353		368.098	0.453		368.098	0.507		368.098	0.565		368.098	0.645		368.098	0.669		368.098	0.747		368.098	0.748
	368.886	0.281		368.886	0.372		368.886	0.467		368.886	0.516		368.886	0.588		368.886	0.638		368.886	0.706		368.886	0.756		368.886	0.776
	369.674	0.273		369.674	0.373		369.674	0.479		369.674	0.529		369.674	0.593		369.674	0.689		369.674	0.724		369.674	0.783		369.674	0.805
	370.462	0.284		370.462	0.374		370.462	0.488		370.462	0.529		370.462	0.618		370.462	0.687		370.462	0.745		370.462	0.801		370.462	0.833
	371.25	0.288		371.25	0.393		371.25	0.498		371.25	0.548		371.25	0.637		371.25	0.704		371.25	0.764		371.25	0.823		371.25	0.874
	372.038	0.288		372.038	0.399		372.038	0.51		372.038	0.579		372.038	0.664		372.038	0.746		372.038	0.784		372.038	0.855		372.038	0.889
	372.826	0.295		372.826	0.413		372.826	0.543		372.826	0.579		372.826	0.67		372.826	0.76		372.826	0.825		372.826	0.882		372.826	0.907
	373.614	0.313		373.614	0.416		373.614	0.55		373.614	0.602		373.614	0.695		373.614	0.777		373.614	0.842		373.614	0.937		373.614	0.95
	374.402	0.301		374.402	0.425		374.402	0.558		374.402	0.617		374.402	0.704		374.402	0.812		374.402	0.886		374.402	0.925		374.402	0.995
	375.19	0.316		375.19	0.441		375.19	0.564		375.19	0.645		375.19	0.757		375.19	0.849		375.19	0.907		375.19	0.982		375.19	1.018
	375.977	0.322		375.977	0.463		375.977	0.602		375.977	0.653		375.977	0.792		375.977	0.887		375.977	0.939		375.977	1.005		375.977	1.087
	376.765	0.318		376.765	0.461		376.765	0.61		376.765	0.68		376.765	0.807		376.765	0.885		376.765	0.978		376.765	1.047		376.765	1.105
	377.552	0.336		377.552	0.47		377.552	0.638		377.552	0.715		377.552	0.839		377.552	0.926		377.552	1.019		377.552	1.072		377.552	1.169
	378.34	0.345		378.34	0.482		378.34	0.64		378.34	0.727		378.34	0.845		378.34	0.971		378.34	1.068		378.34	1.107		378.34	1.189
	379.127	0.347		379.127	0.517		379.127	0.671		379.127	0.743		379.127	0.893		379.127	1		379.127	1.062		379.127	1.149		379.127	1.243
	379.914	0.358		379.914	0.54		379.914	0.675		379.914	0.774		379.914	0.908		379.914	1.035		379.914	1.127		379.914	1.197		379.914	1.304
	380.702	0.364		380.702	0.524		380.702	0.716		380.702	0.803		380.702	0.948		380.702	1.047		380.702	1.135		380.702	1.26		380.702	1.311
	381.489	0.359		381.489	0.541		381.489	0.73		381.489	0.834		381.489	0.979		381.489	1.116		381.489	1.18		381.489	1.282		381.489	1.347
	382.276	0.375		382.276	0.561		382.276	0.76		382.276	0.846		382.276	1.008		382.276	1.143		382.276	1.238		382.276	1.328		382.276	1.417
	383.063	0.388		383.063	0.583		383.063	0.785		383.063	0.882		383.063	1.044		383.063	1.168		383.063	1.299		383.063	1.42		383.063	1.459
	383.85	0.403		383.85	0.587		383.85	0.779		383.85	0.912		383.85	1.089		383.85	1.232		383.85	1.293		383.85	1.444		383.85	1.512
	384.637	0.407		384.637	0.614		384.637	0.829		384.637	0.911		384.637	1.118		384.637	1.242		384.637	1.366		384.637	1.486		384.637	1.563
	385.424	0.407		385.424	0.611		385.424	0.863		385.424	0.935		385.424	1.135		385.424	1.286		385.424	1.387		385.424	1.53		385.424	1.663
	386.21	0.409		386.21	0.64		386.21	0.87		386.21	0.983		386.21	1.167		386.21	1.316		386.21	1.468		386.21	1.576		386.21	1.7
	386.997	0.438		386.997	0.662		386.997	0.895		386.997	1.012		386.997	1.204		386.997	1.396		386.997	1.481		386.997	1.631		386.997	1.74
	387.784	0.436		387.784	0.676		387.784	0.944		387.784	1.039		387.784	1.261		387.784	1.418		387.784	1.542		387.784	1.698		387.784	1.803
	388.57	0.445		388.57	0.695		388.57	0.947		388.57	1.075		388.57	1.279		388.57	1.48		388.57	1.606		388.57	1.701		388.57	1.854
	389.356	0.451		389.356	0.717		389.356	0.978		389.356	1.108		389.356	1.322		389.356	1.498		389.356	1.632		389.356	1.775		389.356	1.936
	390.143	0.475		390.143	0.719		390.143	0.984		390.143	1.135		390.143	1.358		390.143	1.557		390.143	1.706		390.143	1.848		390.143	1.961
	390.929	0.479		390.929	0.75		390.929	1.04		390.929	1.144		390.929	1.417		390.929	1.591		390.929	1.706		390.929	1.912		390.929	2.052
	391.715	0.504		391.715	0.766		391.715	1.069		391.715	1.212		391.715	1.43		391.715	1.659		391.715	1.793		391.715	1.969		391.715	2.086
	392.502	0.497		392.502	0.765		392.502	1.092		392.502	1.23		392.502	1.488		392.502	1.71		392.502	1.867		392.502	2.004		392.502	2.185
	393.288	0.517		393.288	0.819		393.288	1.114		393.288	1.282		393.288	1.524		393.288	1.723		393.288	1.915		393.288	2.065		393.288	2.218
	394.074	0.523		394.074	0.827		394.074	1.138		394.074	1.298		394.074	1.536		394.074	1.804		394.074	1.94		394.074	2.119		394.074	2.291
	394.86	0.521		394.86	0.845		394.86	1.162		394.86	1.364		394.86	1.594		394.86	1.846		394.86	2.031		394.86	2.225		394.86	2.341
	395.646	0.551		395.646	0.856		395.646	1.212		395.646	1.375		395.646	1.656		395.646	1.925		395.646	2.058		395.646	2.272		395.646	2.436
	396.431	0.55		396.431	0.884		396.431	1.229		396.431	1.426		396.431	1.698		396.431	1.948		396.431	2.108		396.431	2.359		396.431	2.516
	397.217	0.582		397.217	0.94		397.217	1.258		397.217	1.465		397.217	1.739		397.217	2.021		397.217	2.209		397.217	2.393		397.217	2.605
	398.003	0.568		398.003	0.942		398.003	1.312		398.003	1.473		398.003	1.771		398.003	2.055		398.003	2.247		398.003	2.416		398.003	2.602
	398.788	0.589		398.788	0.94		398.788	1.355		398.788	1.553		398.788	1.827		398.788	2.168		398.788	2.281		398.788	2.496		398.788	2.743
	399.574	0.605		399.574	0.983		399.574	1.383		399.574	1.552		399.574	1.902		399.574	2.172		399.574	2.362		399.574	2.571		399.574	2.758
	400.359	0.612		400.359	0.993		400.359	1.39		400.359	1.593		400.359	1.946		400.359	2.213		400.359	2.407		400.359	2.687		400.359	2.877
	401.145	0.624		401.145	0.992		401.145	1.428		401.145	1.642		401.145	1.969		401.145	2.291		401.145	2.473		401.145	2.741		401.145	2.917
	401.93	0.645		401.93	1.018		401.93	1.46		401.93	1.669		401.93	2.002		401.93	2.344		401.93	2.545		401.93	2.789		401.93	3.023
	402.715	0.631		402.715	1.066		402.715	1.528		402.715	1.703		402.715	2.083		402.715	2.377		402.715	2.569		402.715	2.895		402.715	3.059
	403.501	0.661		403.501	1.089		403.501	1.52		403.501	1.737		403.501	2.11		403.501	2.424		403.501	2.61		403.501	2.951		403.501	3.204
	404.286	0.654		404.286	1.111		404.286	1.561		404.286	1.789		404.286	2.148		404.286	2.502		404.286	2.722		404.286	2.975		404.286	3.221
	405.071	0.687		405.071	1.121		405.071	1.592		405.071	1.815		405.071	2.214		405.071	2.574		405.071	2.809		405.071	3.068		405.071	3.278
	405.856	0.695		405.856	1.145		405.856	1.624		405.856	1.87		405.856	2.261		405.856	2.649		405.856	2.876		405.856	3.128		405.856	3.395
	406.641	0.69		406.641	1.147		406.641	1.7		406.641	1.873		406.641	2.277		406.641	2.707		406.641	2.915		406.641	3.18		406.641	3.474
	407.425	0.715		407.425	1.193		407.425	1.711		407.425	1.946		407.425	2.354		407.425	2.747		407.425	3.033		407.425	3.275		407.425	3.511
	408.21	0.729		408.21	1.212		408.21	1.722		408.21	1.997		408.21	2.407		408.21	2.8		408.21	3.058		408.21	3.344		408.21	3.62
	408.995	0.741		408.995	1.213		408.995	1.755		408.995	2.036		408.995	2.437		408.995	2.841		408.995	3.083		408.995	3.437		408.995	3.697
	409.779	0.737		409.779	1.222		409.779	1.787		409.779	2.032		409.779	2.496		409.779	2.885		409.779	3.194		409.779	3.538		409.779	3.775
	410.564	0.764		410.564	1.261		410.564	1.838		410.564	2.091		410.564	2.558		410.564	2.999		410.564	3.26		410.564	3.568		410.564	3.875
	411.348	0.761		411.348	1.284		411.348	1.887		411.348	2.15		411.348	2.625		411.348	3.036		411.348	3.29		411.348	3.651		411.348	3.894
	412.133	0.779		412.133	1.315		412.133	1.888		412.133	2.181		412.133	2.649		412.133	3.09		412.133	3.387		412.133	3.721		412.133	4.01
	412.917	0.818		412.917	1.366		412.917	1.934		412.917	2.232		412.917	2.718		412.917	3.111		412.917	3.463		412.917	3.784		412.917	4.115
	413.701	0.8		413.701	1.355		413.701	1.946		413.701	2.281		413.701	2.778		413.701	3.246		413.701	3.496		413.701	3.877		413.701	4.172
	414.486	0.804		414.486	1.378		414.486	2.006		414.486	2.318		414.486	2.802		414.486	3.249		414.486	3.567		414.486	3.967		414.486	4.297
	415.27	0.836		415.27	1.407		415.27	2.054		415.27	2.343		415.27	2.866		415.27	3.322		415.27	3.679		415.27	4.02		415.27	4.32
	416.054	0.825		416.054	1.438		416.054	2.08		416.054	2.393		416.054	2.912		416.054	3.484		416.054	3.699		416.054	4.101		416.054	4.465
	416.838	0.859		416.838	1.451		416.838	2.104		416.838	2.447		416.838	2.942		416.838	3.46		416.838	3.798		416.838	4.19		416.838	4.466
	417.622	0.869		417.622	1.46		417.622	2.125		417.622	2.465		417.622	3.013		417.622	3.506		417.622	3.84		417.622	4.249		417.622	4.554
	418.405	0.878		418.405	1.494		418.405	2.19		418.405	2.51		418.405	3.055		418.405	3.598		418.405	3.875		418.405	4.343		418.405	4.699
	419.189	0.885		419.189	1.54		419.189	2.193		419.189	2.549		419.189	3.106		419.189	3.671		419.189	4		419.189	4.354		419.189	4.764
	419.973	0.914		419.973	1.538		419.973	2.26		419.973	2.568		419.973	3.146		419.973	3.722		419.973	4.041		419.973	4.471		419.973	4.79
	420.757	0.905		420.757	1.568		420.757	2.286		420.757	2.648		420.757	3.229		420.757	3.743		420.757	4.094		420.757	4.586		420.757	4.885
	421.54	0.928		421.54	1.585		421.54	2.342		421.54	2.668		421.54	3.249		421.54	3.816		421.54	4.186		421.54	4.608		421.54	5
	422.324	0.92		422.324	1.617		422.324	2.322		422.324	2.692		422.324	3.323		422.324	3.893		422.324	4.269		422.324	4.693		422.324	5.067
	423.107	0.93		423.107	1.654		423.107	2.379		423.107	2.77		423.107	3.355		423.107	3.95		423.107	4.305		423.107	4.731		423.107	5.141
	423.89	0.949		423.89	1.633		423.89	2.386		423.89	2.8		423.89	3.421		423.89	3.98		423.89	4.307		423.89	4.841		423.89	5.244
	424.673	0.933		424.673	1.665		424.673	2.435		424.673	2.829		424.673	3.453		424.673	4.1		424.673	4.472		424.673	4.934		424.673	5.282
	425.457	0.952		425.457	1.686		425.457	2.49		425.457	2.883		425.457	3.515		425.457	4.113		425.457	4.499		425.457	4.976		425.457	5.379
	426.24	0.984		426.24	1.709		426.24	2.5		426.24	2.911		426.24	3.568		426.24	4.185		426.24	4.556		426.24	5.045		426.24	5.448
	427.023	0.996		427.023	1.739		427.023	2.523		427.023	2.914		427.023	3.634		427.023	4.251		427.023	4.644		427.023	5.186		427.023	5.518
	427.806	1.008		427.806	1.735		427.806	2.595		427.806	2.963		427.806	3.647		427.806	4.329		427.806	4.68		427.806	5.204		427.806	5.658
	428.589	0.996		428.589	1.759		428.589	2.62		428.589	2.994		428.589	3.71		428.589	4.379		428.589	4.786		428.589	5.268		428.589	5.721
	429.371	1.003		429.371	1.82		429.371	2.621		429.371	3.063		429.371	3.738		429.371	4.399		429.371	4.899		429.371	5.343		429.371	5.771
	430.154	1.028		430.154	1.803		430.154	2.621		430.154	3.085		430.154	3.787		430.154	4.51		430.154	4.845		430.154	5.374		430.154	5.872
	430.937	1.029		430.937	1.831		430.937	2.712		430.937	3.121		430.937	3.83		430.937	4.552		430.937	4.952		430.937	5.525		430.937	5.943
	431.719	1.052		431.719	1.875		431.719	2.741		431.719	3.195		431.719	3.908		431.719	4.594		431.719	5.027		431.719	5.542		431.719	6.093
	432.502	1.036		432.502	1.853		432.502	2.758		432.502	3.195		432.502	3.922		432.502	4.674		432.502	5.045		432.502	5.617		432.502	6.091
	433.284	1.079		433.284	1.908		433.284	2.81		433.284	3.217		433.284	4.001		433.284	4.675		433.284	5.098		433.284	5.733		433.284	6.117
	434.067	1.081		434.067	1.917		434.067	2.818		434.067	3.299		434.067	4.06		434.067	4.787		434.067	5.227		434.067	5.762		434.067	6.246
	434.849	1.094		434.849	1.936		434.849	2.83		434.849	3.311		434.849	4.07		434.849	4.837		434.849	5.265		434.849	5.795		434.849	6.325
	435.631	1.118		435.631	1.955		435.631	2.89		435.631	3.324		435.631	4.114		435.631	4.866		435.631	5.323		435.631	5.923		435.631	6.319
	436.414	1.11		436.414	1.964		436.414	2.94		436.414	3.362		436.414	4.182		436.414	4.945		436.414	5.379		436.414	6.007		436.414	6.436
	437.196	1.111		437.196	2.027		437.196	2.975		437.196	3.388		437.196	4.216		437.196	5.004		437.196	5.403		437.196	6.04		437.196	6.543
	437.978	1.138		437.978	1.996		437.978	2.973		437.978	3.461		437.978	4.27		437.978	5.011		437.978	5.508		437.978	6.148		437.978	6.608
	438.76	1.156		438.76	2.034		438.76	3.036		438.76	3.482		438.76	4.311		438.76	5.09		438.76	5.566		438.76	6.183		438.76	6.702
	439.542	1.157		439.542	2.077		439.542	3.077		439.542	3.527		439.542	4.341		439.542	5.171		439.542	5.62		439.542	6.194		439.542	6.675
	440.323	1.146		440.323	2.065		440.323	3.055		440.323	3.588		440.323	4.411		440.323	5.177		440.323	5.705		440.323	6.312		440.323	6.788
	441.105	1.186		441.105	2.072		441.105	3.105		441.105	3.591		441.105	4.454		441.105	5.279		441.105	5.726		441.105	6.382		441.105	6.849
	441.887	1.209		441.887	2.104		441.887	3.117		441.887	3.606		441.887	4.522		441.887	5.321		441.887	5.784		441.887	6.446		441.887	6.975
	442.668	1.186		442.668	2.104		442.668	3.144		442.668	3.653		442.668	4.545		442.668	5.264		442.668	5.823		442.668	6.465		442.668	7.024
	443.45	1.197		443.45	2.108		443.45	3.212		443.45	3.678		443.45	4.622		443.45	5.337		443.45	5.869		443.45	6.55		443.45	7.069
	444.231	1.221		444.231	2.157		444.231	3.207		444.231	3.698		444.231	4.593		444.231	5.413		444.231	5.926		444.231	6.605		444.231	7.119
	445.013	1.223		445.013	2.172		445.013	3.207		445.013	3.743		445.013	4.601		445.013	5.408		445.013	5.969		445.013	6.659		445.013	7.155
	445.794	1.212		445.794	2.181		445.794	3.252		445.794	3.768		445.794	4.621		445.794	5.487		445.794	6.013		445.794	6.663		445.794	7.183
	446.575	1.241		446.575	2.174		446.575	3.278		446.575	3.831		446.575	4.714		446.575	5.572		446.575	6.065		446.575	6.764		446.575	7.236
	447.356	1.244		447.356	2.207		447.356	3.292		447.356	3.857		447.356	4.745		447.356	5.547		447.356	6.127		447.356	6.764		447.356	7.347
	448.137	1.254		448.137	2.243		448.137	3.335		448.137	3.835		448.137	4.763		448.137	5.603		448.137	6.128		448.137	6.87		448.137	7.322
	448.918	1.258		448.918	2.263		448.918	3.318		448.918	3.856		448.918	4.852		448.918	5.67		448.918	6.228		448.918	6.879		448.918	7.381
	449.699	1.279		449.699	2.279		449.699	3.366		449.699	3.904		449.699	4.809		449.699	5.73		449.699	6.242		449.699	6.949		449.699	7.471
	450.48	1.272		450.48	2.272		450.48	3.414		450.48	3.899		450.48	4.862		450.48	5.724		450.48	6.306		450.48	6.978		450.48	7.593
	451.261	1.297		451.261	2.292		451.261	3.437		451.261	3.912		451.261	4.893		451.261	5.824		451.261	6.365		451.261	7.035		451.261	7.636
	452.042	1.285		452.042	2.299		452.042	3.411		452.042	3.976		452.042	4.934		452.042	5.767		452.042	6.409		452.042	7.046		452.042	7.672
	452.822	1.279		452.822	2.322		452.822	3.446		452.822	4.003		452.822	4.958		452.822	5.864		452.822	6.384		452.822	7.131		452.822	7.669
	453.603	1.307		453.603	2.334		453.603	3.518		453.603	4.012		453.603	4.978		453.603	5.878		453.603	6.402		453.603	7.182		453.603	7.744
	454.383	1.294		454.383	2.315		454.383	3.505		454.383	4.053		454.383	5.017		454.383	5.87		454.383	6.492		454.383	7.196		454.383	7.757
	455.164	1.311		455.164	2.346		455.164	3.496		455.164	4.075		455.164	5.028		455.164	5.934		455.164	6.52		455.164	7.188		455.164	7.809
	455.944	1.288		455.944	2.342		455.944	3.509		455.944	4.072		455.944	5.068		455.944	6.002		455.944	6.58		455.944	7.27		455.944	7.852
	456.724	1.319		456.724	2.339		456.724	3.529		456.724	4.075		456.724	5.06		456.724	6.054		456.724	6.578		456.724	7.275		456.724	7.923
	457.505	1.287		457.505	2.4		457.505	3.544		457.505	4.169		457.505	5.089		457.505	6.054		457.505	6.591		457.505	7.417		457.505	7.936
	458.285	1.347		458.285	2.382		458.285	3.542		458.285	4.093		458.285	5.114		458.285	6.06		458.285	6.64		458.285	7.41		458.285	7.947
	459.065	1.352		459.065	2.36		459.065	3.56		459.065	4.142		459.065	5.133		459.065	6.076		459.065	6.658		459.065	7.376		459.065	7.99
	459.845	1.336		459.845	2.418		459.845	3.577		459.845	4.185		459.845	5.148		459.845	6.128		459.845	6.724		459.845	7.45		459.845	8.021
	460.625	1.353		460.625	2.438		460.625	3.605		460.625	4.171		460.625	5.16		460.625	6.119		460.625	6.729		460.625	7.492		460.625	8.064
	461.404	1.365		461.404	2.408		461.404	3.631		461.404	4.22		461.404	5.243		461.404	6.184		461.404	6.731		461.404	7.477		461.404	8.07
	462.184	1.356		462.184	2.424		462.184	3.623		462.184	4.212		462.184	5.25		462.184	6.227		462.184	6.772		462.184	7.587		462.184	8.122
	462.964	1.372		462.964	2.43		462.964	3.643		462.964	4.229		462.964	5.257		462.964	6.191		462.964	6.775		462.964	7.553		462.964	8.142
	463.743	1.376		463.743	2.443		463.743	3.65		463.743	4.201		463.743	5.228		463.743	6.218		463.743	6.84		463.743	7.571		463.743	8.127
	464.523	1.387		464.523	2.47		464.523	3.651		464.523	4.225		464.523	5.254		464.523	6.191		464.523	6.828		464.523	7.629		464.523	8.189
	465.302	1.399		465.302	2.483		465.302	3.668		465.302	4.3		465.302	5.303		465.302	6.211		465.302	6.877		465.302	7.639		465.302	8.239
	466.082	1.394		466.082	2.501		466.082	3.68		466.082	4.266		466.082	5.339		466.082	6.24		466.082	6.916		466.082	7.629		466.082	8.233
	466.861	1.383		466.861	2.504		466.861	3.725		466.861	4.328		466.861	5.346		466.861	6.322		466.861	6.899		466.861	7.664		466.861	8.278
	467.64	1.452		467.64	2.534		467.64	3.709		467.64	4.337		467.64	5.393		467.64	6.326		467.64	6.918		467.64	7.757		467.64	8.264
	468.419	1.399		468.419	2.522		468.419	3.726		468.419	4.32		468.419	5.344		468.419	6.327		468.419	6.951		468.419	7.729		468.419	8.261
	469.199	1.411		469.199	2.497		469.199	3.69		469.199	4.372		469.199	5.349		469.199	6.326		469.199	6.954		469.199	7.721		469.199	8.345
	469.978	1.415		469.978	2.483		469.978	3.747		469.978	4.328		469.978	5.343		469.978	6.353		469.978	6.99		469.978	7.717		469.978	8.355
	470.757	1.427		470.757	2.52		470.757	3.745		470.757	4.347		470.757	5.398		470.757	6.332		470.757	7.006		470.757	7.789		470.757	8.348
	471.535	1.415		471.535	2.497		471.535	3.729		471.535	4.352		471.535	5.354		471.535	6.39		471.535	7.001		471.535	7.775		471.535	8.368
	472.314	1.391		472.314	2.496		472.314	3.687		472.314	4.331		472.314	5.472		472.314	6.387		472.314	6.943		472.314	7.778		472.314	8.347
	473.093	1.405		473.093	2.501		473.093	3.702		473.093	4.331		473.093	5.363		473.093	6.368		473.093	7.007		473.093	7.814		473.093	8.323
	473.872	1.395		473.872	2.511		473.872	3.738		473.872	4.338		473.872	5.376		473.872	6.42		473.872	6.956		473.872	7.763		473.872	8.364
	474.65	1.402		474.65	2.5		474.65	3.739		474.65	4.347		474.65	5.345		474.65	6.372		474.65	6.956		474.65	7.74		474.65	8.317
	475.429	1.407		475.429	2.517		475.429	3.698		475.429	4.341		475.429	5.33		475.429	6.363		475.429	6.99		475.429	7.755		475.429	8.376
	476.207	1.396		476.207	2.458		476.207	3.699		476.207	4.323		476.207	5.36		476.207	6.334		476.207	6.982		476.207	7.734		476.207	8.368
	476.985	1.377		476.985	2.449		476.985	3.701		476.985	4.318		476.985	5.399		476.985	6.327		476.985	6.93		476.985	7.694		476.985	8.369
	477.764	1.39		477.764	2.461		477.764	3.716		477.764	4.334		477.764	5.356		477.764	6.362		477.764	6.937		477.764	7.692		477.764	8.352
	478.542	1.361		478.542	2.427		478.542	3.708		478.542	4.302		478.542	5.369		478.542	6.347		478.542	6.99		478.542	7.754		478.542	8.366
	479.32	1.369		479.32	2.463		479.32	3.683		479.32	4.3		479.32	5.368		479.32	6.379		479.32	6.909		479.32	7.794		479.32	8.363
	480.098	1.374		480.098	2.467		480.098	3.686		480.098	4.314		480.098	5.35		480.098	6.373		480.098	6.956		480.098	7.71		480.098	8.358
	480.876	1.388		480.876	2.483		480.876	3.698		480.876	4.318		480.876	5.335		480.876	6.334		480.876	6.933		480.876	7.686		480.876	8.315
	481.654	1.394		481.654	2.508		481.654	3.715		481.654	4.298		481.654	5.382		481.654	6.339		481.654	6.976		481.654	7.753		481.654	8.337
	482.432	1.38		482.432	2.449		482.432	3.732		482.432	4.333		482.432	5.349		482.432	6.368		482.432	6.979		482.432	7.779		482.432	8.29
	483.209	1.367		483.209	2.478		483.209	3.685		483.209	4.339		483.209	5.341		483.209	6.334		483.209	6.915		483.209	7.712		483.209	8.36
	483.987	1.356		483.987	2.454		483.987	3.694		483.987	4.321		483.987	5.34		483.987	6.291		483.987	6.934		483.987	7.715		483.987	8.309
	484.765	1.361		484.765	2.45		484.765	3.625		484.765	4.306		484.765	5.329		484.765	6.319		484.765	6.91		484.765	7.697		484.765	8.311
	485.542	1.362		485.542	2.448		485.542	3.678		485.542	4.325		485.542	5.333		485.542	6.319		485.542	6.93		485.542	7.739		485.542	8.251
	486.32	1.363		486.32	2.442		486.32	3.66		486.32	4.326		486.32	5.284		486.32	6.268		486.32	6.913		486.32	7.624		486.32	8.23
	487.097	1.36		487.097	2.401		487.097	3.665		487.097	4.249		487.097	5.285		487.097	6.285		487.097	6.88		487.097	7.652		487.097	8.293
	487.874	1.357		487.874	2.438		487.874	3.613		487.874	4.31		487.874	5.299		487.874	6.235		487.874	6.883		487.874	7.67		487.874	8.262
	488.651	1.333		488.651	2.426		488.651	3.637		488.651	4.254		488.651	5.299		488.651	6.21		488.651	6.84		488.651	7.62		488.651	8.242
	489.429	1.32		489.429	2.376		489.429	3.658		489.429	4.188		489.429	5.284		489.429	6.233		489.429	6.849		489.429	7.605		489.429	8.23
	490.206	1.328		490.206	2.383		490.206	3.611		490.206	4.259		490.206	5.292		490.206	6.195		490.206	6.808		490.206	7.683		490.206	8.225
	490.983	1.335		490.983	2.401		490.983	3.593		490.983	4.226		490.983	5.212		490.983	6.129		490.983	6.839		490.983	7.608		490.983	8.212
	491.76	1.32		491.76	2.4		491.76	3.621		491.76	4.239		491.76	5.278		491.76	6.203		491.76	6.824		491.76	7.607		491.76	8.192
	492.536	1.328		492.536	2.391		492.536	3.627		492.536	4.192		492.536	5.252		492.536	6.217		492.536	6.778		492.536	7.468		492.536	8.114
	493.313	1.314		493.313	2.414		493.313	3.584		493.313	4.165		493.313	5.226		493.313	6.173		493.313	6.738		493.313	7.522		493.313	8.15
	494.09	1.331		494.09	2.411		494.09	3.563		494.09	4.161		494.09	5.179		494.09	6.205		494.09	6.771		494.09	7.517		494.09	8.024
	494.867	1.332		494.867	2.374		494.867	3.566		494.867	4.154		494.867	5.19		494.867	6.129		494.867	6.765		494.867	7.438		494.867	8.015
	495.643	1.285		495.643	2.344		495.643	3.554		495.643	4.107		495.643	5.19		495.643	6.162		495.643	6.695		495.643	7.46		495.643	8.007
	496.42	1.311		496.42	2.348		496.42	3.552		496.42	4.134		496.42	5.101		496.42	6.097		496.42	6.693		496.42	7.394		496.42	8.068
	497.196	1.298		497.196	2.374		497.196	3.556		497.196	4.118		497.196	5.104		497.196	6.036		497.196	6.626		497.196	7.366		497.196	7.971
	497.972	1.264		497.972	2.335		497.972	3.499		497.972	4.077		497.972	5.074		497.972	6.049		497.972	6.664		497.972	7.393		497.972	7.922
	498.748	1.263		498.748	2.318		498.748	3.484		498.748	4.064		498.748	5.064		498.748	5.971		498.748	6.606		498.748	7.293		498.748	7.883
	499.525	1.291		499.525	2.338		499.525	3.48		499.525	4.074		499.525	5.085		499.525	5.958		499.525	6.577		499.525	7.288		499.525	7.845
	500.301	1.253		500.301	2.293		500.301	3.486		500.301	4.02		500.301	4.99		500.301	5.912		500.301	6.568		500.301	7.244		500.301	7.836
	501.077	1.245		501.077	2.265		501.077	3.467		501.077	4.055		501.077	5.002		501.077	5.963		501.077	6.549		501.077	7.256		501.077	7.798
	501.853	1.232		501.853	2.301		501.853	3.399		501.853	3.975		501.853	5.029		501.853	5.948		501.853	6.487		501.853	7.178		501.853	7.822
	502.629	1.232		502.629	2.245		502.629	3.396		502.629	3.977		502.629	4.946		502.629	5.898		502.629	6.42		502.629	7.152		502.629	7.685
	503.404	1.247		503.404	2.267		503.404	3.414		503.404	3.926		503.404	4.906		503.404	5.881		503.404	6.418		503.404	7.155		503.404	7.681
	504.18	1.251		504.18	2.236		504.18	3.377		504.18	3.948		504.18	4.92		504.18	5.833		504.18	6.407		504.18	7.172		504.18	7.615
	504.956	1.244		504.956	2.228		504.956	3.354		504.956	3.954		504.956	4.909		504.956	5.865		504.956	6.369		504.956	7.098		504.956	7.605
	505.731	1.223		505.731	2.258		505.731	3.389		505.731	3.926		505.731	4.905		505.731	5.791		505.731	6.35		505.731	7.024		505.731	7.591
	506.507	1.245		506.507	2.226		506.507	3.343		506.507	3.883		506.507	4.87		506.507	5.785		506.507	6.391		506.507	7.023		506.507	7.528
	507.282	1.227		507.282	2.223		507.282	3.318		507.282	3.916		507.282	4.804		507.282	5.754		507.282	6.307		507.282	6.96		507.282	7.599
	508.057	1.241		508.057	2.178		508.057	3.345		508.057	3.86		508.057	4.842		508.057	5.754		508.057	6.302		508.057	6.988		508.057	7.512
	508.833	1.241		508.833	2.229		508.833	3.32		508.833	3.845		508.833	4.812		508.833	5.695		508.833	6.284		508.833	6.973		508.833	7.462
	509.608	1.223		509.608	2.182		509.608	3.311		509.608	3.855		509.608	4.784		509.608	5.71		509.608	6.244		509.608	6.831		509.608	7.511
	510.383	1.227		510.383	2.178		510.383	3.307		510.383	3.822		510.383	4.784		510.383	5.672		510.383	6.183		510.383	6.908		510.383	7.483
	511.158	1.219		511.158	2.205		511.158	3.271		511.158	3.832		511.158	4.762		511.158	5.644		511.158	6.222		511.158	6.921		511.158	7.416
	511.933	1.227		511.933	2.182		511.933	3.307		511.933	3.811		511.933	4.757		511.933	5.632		511.933	6.173		511.933	6.871		511.933	7.339
	512.708	1.238		512.708	2.185		512.708	3.241		512.708	3.814		512.708	4.659		512.708	5.549		512.708	6.135		512.708	6.768		512.708	7.308
	513.483	1.228		513.483	2.18		513.483	3.229		513.483	3.791		513.483	4.723		513.483	5.592		513.483	6.13		513.483	6.81		513.483	7.278
	514.257	1.233		514.257	2.199		514.257	3.255		514.257	3.749		514.257	4.687		514.257	5.525		514.257	6.089		514.257	6.749		514.257	7.231
	515.032	1.247		515.032	2.207		515.032	3.239		515.032	3.749		515.032	4.673		515.032	5.572		515.032	6.081		515.032	6.749		515.032	7.246
	515.807	1.251		515.807	2.195		515.807	3.217		515.807	3.775		515.807	4.669		515.807	5.502		515.807	6.009		515.807	6.647		515.807	7.146
	516.581	1.258		516.581	2.172		516.581	3.224		516.581	3.716		516.581	4.646		516.581	5.515		516.581	5.976		516.581	6.666		516.581	7.154
	517.356	1.267		517.356	2.183		517.356	3.208		517.356	3.717		517.356	4.609		517.356	5.498		517.356	5.988		517.356	6.637		517.356	7.141
	518.13	1.27		518.13	2.181		518.13	3.219		518.13	3.752		518.13	4.617		518.13	5.468		518.13	5.935		518.13	6.649		518.13	7.083
	518.904	1.281		518.904	2.183		518.904	3.222		518.904	3.711		518.904	4.556		518.904	5.417		518.904	5.96		518.904	6.582		518.904	7.018
	519.678	1.303		519.678	2.191		519.678	3.207		519.678	3.695		519.678	4.583		519.678	5.345		519.678	5.936		519.678	6.622		519.678	7.017
	520.452	1.321		520.452	2.219		520.452	3.198		520.452	3.728		520.452	4.531		520.452	5.35		520.452	5.872		520.452	6.484		520.452	6.996
	521.226	1.35		521.226	2.249		521.226	3.22		521.226	3.711		521.226	4.526		521.226	5.342		521.226	5.87		521.226	6.51		521.226	6.944
	522	1.38		522	2.226		522	3.209		522	3.707		522	4.553		522	5.313		522	5.889		522	6.452		522	6.855
	522.774	1.4		522.774	2.272		522.774	3.199		522.774	3.69		522.774	4.537		522.774	5.32		522.774	5.824		522.774	6.407		522.774	6.878
	523.548	1.432		523.548	2.247		523.548	3.234		523.548	3.666		523.548	4.499		523.548	5.353		523.548	5.769		523.548	6.394		523.548	6.858
	524.322	1.454		524.322	2.286		524.322	3.217		524.322	3.672		524.322	4.496		524.322	5.277		524.322	5.799		524.322	6.442		524.322	6.792
	525.095	1.482		525.095	2.332		525.095	3.263		525.095	3.707		525.095	4.514		525.095	5.247		525.095	5.674		525.095	6.365		525.095	6.772
	525.869	1.536		525.869	2.362		525.869	3.256		525.869	3.705		525.869	4.467		525.869	5.289		525.869	5.736		525.869	6.367		525.869	6.769
	526.643	1.589		526.643	2.394		526.643	3.251		526.643	3.732		526.643	4.494		526.643	5.242		526.643	5.769		526.643	6.289		526.643	6.737
	527.416	1.635		527.416	2.409		527.416	3.291		527.416	3.789		527.416	4.495		527.416	5.222		527.416	5.68		527.416	6.273		527.416	6.639
	528.189	1.693		528.189	2.417		528.189	3.352		528.189	3.796		528.189	4.507		528.189	5.275		528.189	5.61		528.189	6.233		528.189	6.634
	528.963	1.742		528.963	2.51		528.963	3.371		528.963	3.838		528.963	4.519		528.963	5.208		528.963	5.651		528.963	6.17		528.963	6.623
	529.736	1.808		529.736	2.605		529.736	3.403		529.736	3.805		529.736	4.605		529.736	5.258		529.736	5.61		529.736	6.212		529.736	6.556
	530.509	1.894		530.509	2.615		530.509	3.431		530.509	3.831		530.509	4.527		530.509	5.267		530.509	5.611		530.509	6.168		530.509	6.54
	531.282	1.97		531.282	2.711		531.282	3.448		531.282	3.875		531.282	4.605		531.282	5.24		531.282	5.602		531.282	6.143		531.282	6.545
	532.055	2.09		532.055	2.802		532.055	3.512		532.055	3.945		532.055	4.588		532.055	5.198		532.055	5.653		532.055	6.113		532.055	6.447
	532.828	2.183		532.828	2.827		532.828	3.625		532.828	3.949		532.828	4.655		532.828	5.22		532.828	5.649		532.828	6.092		532.828	6.412
	533.601	2.286		533.601	2.929		533.601	3.686		533.601	4.056		533.601	4.686		533.601	5.218		533.601	5.625		533.601	6.106		533.601	6.357
	534.373	2.416		534.373	3.064		534.373	3.732		534.373	4.078		534.373	4.679		534.373	5.233		534.373	5.594		534.373	6.076		534.373	6.393
	535.146	2.511		535.146	3.157		535.146	3.814		535.146	4.159		535.146	4.738		535.146	5.301		535.146	5.618		535.146	6.038		535.146	6.319
	535.918	2.636		535.918	3.24		535.918	3.868		535.918	4.195		535.918	4.809		535.918	5.351		535.918	5.657		535.918	6.093		535.918	6.324
	536.691	2.8		536.691	3.373		536.691	4.029		536.691	4.305		536.691	4.803		536.691	5.317		536.691	5.643		536.691	6.045		536.691	6.281
	537.463	2.966		537.463	3.528		537.463	4.113		537.463	4.396		537.463	4.901		537.463	5.344		537.463	5.686		537.463	6.049		537.463	6.273
	538.236	3.122		538.236	3.661		538.236	4.181		538.236	4.48		538.236	4.934		538.236	5.406		538.236	5.709		538.236	6.037		538.236	6.261
	539.008	3.321		539.008	3.834		539.008	4.29		539.008	4.532		539.008	5.024		539.008	5.421		539.008	5.682		539.008	6.018		539.008	6.247
	539.78	3.516		539.78	3.993		539.78	4.453		539.78	4.645		539.78	5.072		539.78	5.474		539.78	5.747		539.78	6.002		539.78	6.174
	540.552	3.718		540.552	4.201		540.552	4.564		540.552	4.81		540.552	5.12		540.552	5.575		540.552	5.801		540.552	6.077		540.552	6.167
	541.324	3.945		541.324	4.367		541.324	4.746		541.324	4.926		541.324	5.263		541.324	5.599		541.324	5.777		541.324	6.017		541.324	6.188
	542.096	4.131		542.096	4.542		542.096	4.866		542.096	5.034		542.096	5.384		542.096	5.647		542.096	5.843		542.096	6.007		542.096	6.179
	542.868	4.428		542.868	4.759		542.868	5.048		542.868	5.231		542.868	5.474		542.868	5.738		542.868	5.886		542.868	6.038		542.868	6.136
	543.64	4.627		543.64	4.965		543.64	5.192		543.64	5.339		543.64	5.507		543.64	5.782		543.64	5.899		543.64	6.088		543.64	6.125
	544.412	4.913		544.412	5.188		544.412	5.368		544.412	5.442		544.412	5.645		544.412	5.879		544.412	5.971		544.412	6.047		544.412	6.122
	545.183	5.19		545.183	5.399		545.183	5.555		545.183	5.669		545.183	5.804		545.183	5.918		545.183	6.077		545.183	6.104		545.183	6.079
	545.955	5.471		545.955	5.758		545.955	5.803		545.955	5.83		545.955	5.921		545.955	5.999		545.955	6.106		545.955	6.12		545.955	6.063
	546.726	5.773		546.726	5.998		546.726	5.936		546.726	6		546.726	6.094		546.726	6.12		546.726	6.146		546.726	6.128		546.726	6.041
	547.498	6.15		547.498	6.235		547.498	6.22		547.498	6.239		547.498	6.183		547.498	6.236		547.498	6.287		547.498	6.149		547.498	6.009
	548.269	6.437		548.269	6.498		548.269	6.445		548.269	6.395		548.269	6.348		548.269	6.234		548.269	6.312		548.269	6.19		548.269	6.065
	549.04	6.848		549.04	6.86		549.04	6.708		549.04	6.571		549.04	6.463		549.04	6.39		549.04	6.36		549.04	6.248		549.04	6.065
	549.811	7.179		549.811	7.126		549.811	6.919		549.811	6.831		549.811	6.702		549.811	6.511		549.811	6.47		549.811	6.358		549.811	6.048
	550.582	7.543		550.582	7.486		550.582	7.119		550.582	7.011		550.582	6.832		550.582	6.635		550.582	6.564		550.582	6.254		550.582	6.049
	551.354	7.84		551.354	7.825		551.354	7.469		551.354	7.317		551.354	6.995		551.354	6.715		551.354	6.653		551.354	6.355		551.354	6.07
	552.124	8.273		552.124	8.142		552.124	7.703		552.124	7.534		552.124	7.148		552.124	6.808		552.124	6.738		552.124	6.358		552.124	6.042
	552.895	8.652		552.895	8.501		552.895	7.974		552.895	7.722		552.895	7.325		552.895	6.971		552.895	6.797		552.895	6.507		552.895	6.04
	553.666	9.043		553.666	8.814		553.666	8.258		553.666	7.956		553.666	7.528		553.666	7.061		553.666	6.899		553.666	6.438		553.666	6.063
	554.437	9.402		554.437	9.149		554.437	8.486		554.437	8.23		554.437	7.747		554.437	7.249		554.437	6.977		554.437	6.526		554.437	6.028
	555.207	9.858		555.207	9.497		555.207	8.81		555.207	8.483		555.207	7.927		555.207	7.381		555.207	7.095		555.207	6.552		555.207	6.073
	555.978	10.223		555.978	9.865		555.978	9.072		555.978	8.696		555.978	8.078		555.978	7.437		555.978	7.172		555.978	6.656		555.978	6.096
	556.748	10.695		556.748	10.221		556.748	9.328		556.748	8.934		556.748	8.319		556.748	7.581		556.748	7.325		556.748	6.693		556.748	6.074
	557.519	11.067		557.519	10.537		557.519	9.673		557.519	9.233		557.519	8.485		557.519	7.748		557.519	7.373		557.519	6.719		557.519	6.061
	558.289	11.502		558.289	11.046		558.289	10.019		558.289	9.495		558.289	8.663		558.289	7.915		558.289	7.569		558.289	6.784		558.289	6.107
	559.059	11.954		559.059	11.315		559.059	10.219		559.059	9.703		559.059	8.868		559.059	8.018		559.059	7.603		559.059	6.781		559.059	6.079
	559.829	12.364		559.829	11.701		559.829	10.608		559.829	9.998		559.829	9.072		559.829	8.131		559.829	7.655		559.829	6.916		559.829	6.101
	560.6	12.643		560.6	11.954		560.6	10.791		560.6	10.273		560.6	9.245		560.6	8.232		560.6	7.811		560.6	6.963		560.6	6.068
	561.37	13.089		561.37	12.426		561.37	11.133		561.37	10.555		561.37	9.422		561.37	8.364		561.37	7.882		561.37	6.974		561.37	6.118
	562.139	13.562		562.139	12.741		562.139	11.348		562.139	10.727		562.139	9.639		562.139	8.516		562.139	8.052		562.139	7.082		562.139	6.116
	562.909	13.947		562.909	13.093		562.909	11.664		562.909	11.006		562.909	9.865		562.909	8.626		562.909	8.093		562.909	7.134		562.909	6.17
	563.679	14.348		563.679	13.472		563.679	11.916		563.679	11.218		563.679	9.948		563.679	8.76		563.679	8.2		563.679	7.172		563.679	6.183
	564.449	14.674		564.449	13.784		564.449	12.159		564.449	11.416		564.449	10.178		564.449	8.857		564.449	8.276		564.449	7.153		564.449	6.164
	565.218	14.91		565.218	14.087		565.218	12.464		565.218	11.718		565.218	10.288		565.218	9.026		565.218	8.368		565.218	7.186		565.218	6.109
	565.988	15.457		565.988	14.429		565.988	12.726		565.988	11.861		565.988	10.466		565.988	9.164		565.988	8.416		565.988	7.267		565.988	6.112
	566.757	15.691		566.757	14.643		566.757	12.917		566.757	12.09		566.757	10.709		566.757	9.155		566.757	8.484		566.757	7.266		566.757	6.127
	567.527	15.957		567.527	14.955		567.527	13.087		567.527	12.258		567.527	10.733		567.527	9.316		567.527	8.567		567.527	7.332		567.527	6.128
	568.296	16.388		568.296	15.215		568.296	13.313		568.296	12.454		568.296	10.931		568.296	9.447		568.296	8.618		568.296	7.334		568.296	6.077
	569.065	16.577		569.065	15.442		569.065	13.507		569.065	12.532		569.065	11.028		569.065	9.569		569.065	8.694		569.065	7.345		569.065	6.124
	569.834	16.87		569.834	15.645		569.834	13.679		569.834	12.755		569.834	11.241		569.834	9.565		569.834	8.783		569.834	7.393		569.834	6.129
	570.603	17.102		570.603	15.979		570.603	13.911		570.603	12.939		570.603	11.328		570.603	9.685		570.603	8.929		570.603	7.466		570.603	6.164
	571.372	17.374		571.372	16.146		571.372	14.042		571.372	13.102		571.372	11.476		571.372	9.738		571.372	8.835		571.372	7.456		571.372	6.116
	572.141	17.725		572.141	16.337		572.141	14.242		572.141	13.195		572.141	11.483		572.141	9.815		572.141	8.946		572.141	7.499		572.141	6.082
	572.91	17.727		572.91	16.47		572.91	14.348		572.91	13.347		572.91	11.578		572.91	9.871		572.91	9.063		572.91	7.414		572.91	6.033
	573.679	17.97		573.679	16.617		573.679	14.512		573.679	13.412		573.679	11.69		573.679	9.94		573.679	9.048		573.679	7.432		573.679	6.103
	574.447	18.069		574.447	16.811		574.447	14.601		574.447	13.495		574.447	11.75		574.447	9.931		574.447	9.018		574.447	7.442		574.447	6.076
	575.216	18.365		575.216	16.862		575.216	14.702		575.216	13.624		575.216	11.744		575.216	9.977		575.216	9.065		575.216	7.408		575.216	6.004
	575.984	18.369		575.984	17.045		575.984	14.775		575.984	13.71		575.984	11.793		575.984	10.022		575.984	9.017		575.984	7.417		575.984	5.985
	576.753	18.556		576.753	17.103		576.753	14.814		576.753	13.771		576.753	11.821		576.753	9.87		576.753	9.004		576.753	7.429		576.753	5.978
	577.521	18.602		577.521	17.12		577.521	14.854		577.521	13.696		577.521	11.942		577.521	10.092		577.521	9.101		577.521	7.449		577.521	6.007
	578.289	18.671		578.289	17.195		578.289	14.854		578.289	13.757		578.289	11.916		578.289	10.046		578.289	9.004		578.289	7.438		578.289	5.916
	579.058	18.71		579.058	17.209		579.058	14.915		579.058	13.772		579.058	11.835		579.058	9.996		579.058	9.099		579.058	7.398		579.058	5.93
	579.826	18.678		579.826	17.234		579.826	14.962		579.826	13.807		579.826	11.947		579.826	10.032		579.826	9.027		579.826	7.391		579.826	5.843
	580.594	18.751		580.594	17.228		580.594	14.87		580.594	13.827		580.594	11.872		580.594	9.883		580.594	8.982		580.594	7.344		580.594	5.868
	581.362	18.722		581.362	17.294		581.362	14.882		581.362	13.813		581.362	11.914		581.362	9.902		581.362	8.923		581.362	7.248		581.362	5.848
	582.13	18.694		582.13	17.26		582.13	14.846		582.13	13.744		582.13	11.819		582.13	9.911		582.13	8.935		582.13	7.232		582.13	5.73
	582.897	18.669		582.897	17.095		582.897	14.784		582.897	13.686		582.897	11.734		582.897	9.818		582.897	8.859		582.897	7.222		582.897	5.704
	583.665	18.46		583.665	17.076		583.665	14.827		583.665	13.619		583.665	11.791		583.665	9.851		583.665	8.831		583.665	7.194		583.665	5.696
	584.433	18.572		584.433	17.031		584.433	14.661		584.433	13.575		584.433	11.71		584.433	9.767		584.433	8.748		584.433	7.139		584.433	5.651
	585.2	18.299		585.2	16.908		585.2	14.592		585.2	13.448		585.2	11.585		585.2	9.684		585.2	8.683		585.2	7.06		585.2	5.59
	585.968	18.201		585.968	16.755		585.968	14.564		585.968	13.363		585.968	11.511		585.968	9.567		585.968	8.628		585.968	7.001		585.968	5.559
	586.735	18.155		586.735	16.623		586.735	14.39		586.735	13.273		586.735	11.401		586.735	9.52		586.735	8.582		586.735	6.977		586.735	5.466
	587.502	17.848		587.502	16.578		587.502	14.408		587.502	13.148		587.502	11.323		587.502	9.421		587.502	8.487		587.502	6.912		587.502	5.424
	588.27	17.824		588.27	16.428		588.27	14.179		588.27	13.059		588.27	11.239		588.27	9.378		588.27	8.517		588.27	6.847		588.27	5.378
	589.037	17.594		589.037	16.273		589.037	13.995		589.037	12.985		589.037	11.062		589.037	9.335		589.037	8.402		589.037	6.758		589.037	5.328
	589.804	17.492		589.804	16.057		589.804	13.834		589.804	12.829		589.804	10.981		589.804	9.167		589.804	8.247		589.804	6.722		589.804	5.238
	590.571	17.333		590.571	15.964		590.571	13.681		590.571	12.638		590.571	10.829		590.571	9.161		590.571	8.191		590.571	6.653		590.571	5.229
	591.338	17.094		591.338	15.789		591.338	13.521		591.338	12.61		591.338	10.64		591.338	9.006		591.338	8.071		591.338	6.61		591.338	5.186
	592.104	16.857		592.104	15.598		592.104	13.345		592.104	12.384		592.104	10.633		592.104	8.847		592.104	7.979		592.104	6.522		592.104	5.17
	592.871	16.625		592.871	15.3		592.871	13.251		592.871	12.218		592.871	10.485		592.871	8.746		592.871	7.94		592.871	6.446		592.871	5.106
	593.638	16.406		593.638	15.055		593.638	13.051		593.638	11.971		593.638	10.258		593.638	8.693		593.638	7.799		593.638	6.343		593.638	4.999
	594.404	16.101		594.404	14.852		594.404	12.88		594.404	11.844		594.404	10.172		594.404	8.49		594.404	7.669		594.404	6.282		594.404	4.956
	595.171	15.874		595.171	14.668		595.171	12.66		595.171	11.663		595.171	10.003		595.171	8.403		595.171	7.621		595.171	6.151		595.171	4.927
	595.937	15.661		595.937	14.445		595.937	12.457		595.937	11.524		595.937	9.868		595.937	8.37		595.937	7.509		595.937	6.067		595.937	4.831
	596.704	15.391		596.704	14.216		596.704	12.232		596.704	11.325		596.704	9.815		596.704	8.173		596.704	7.373		596.704	6.022		596.704	4.772
	597.47	15.179		597.47	13.999		597.47	12.111		597.47	11.197		597.47	9.584		597.47	8.043		597.47	7.28		597.47	5.947		597.47	4.709
	598.236	14.911		598.236	13.732		598.236	11.849		598.236	10.913		598.236	9.384		598.236	7.873		598.236	7.106		598.236	5.845		598.236	4.649
	599.002	14.569		599.002	13.448		599.002	11.597		599.002	10.722		599.002	9.249		599.002	7.808		599.002	7.012		599.002	5.771		599.002	4.581
	599.768	14.288		599.768	13.238		599.768	11.48		599.768	10.539		599.768	9.14		599.768	7.687		599.768	6.951		599.768	5.597		599.768	4.5
	600.534	14.11		600.534	12.871		600.534	11.283		600.534	10.399		600.534	8.98		600.534	7.557		600.534	6.821		600.534	5.625		600.534	4.464
	601.3	13.857		601.3	12.795		601.3	11.053		601.3	10.181		601.3	8.826		601.3	7.392		601.3	6.715		601.3	5.539		601.3	4.391
	602.066	13.538		602.066	12.534		602.066	10.82		602.066	10.054		602.066	8.697		602.066	7.307		602.066	6.575		602.066	5.364		602.066	4.343
	602.831	13.245		602.831	12.364		602.831	10.649		602.831	9.83		602.831	8.513		602.831	7.127		602.831	6.537		602.831	5.315		602.831	4.232
	603.597	13.048		603.597	11.991		603.597	10.378		603.597	9.68		603.597	8.381		603.597	6.963		603.597	6.363		603.597	5.252		603.597	4.213
	604.363	12.712		604.363	11.83		604.363	10.227		604.363	9.461		604.363	8.208		604.363	6.913		604.363	6.268		604.363	5.164		604.363	4.148
	605.128	12.482		605.128	11.576		605.128	10.035		605.128	9.291		605.128	8.003		605.128	6.806		605.128	6.131		605.128	5.046		605.128	4.103
	605.893	12.277		605.893	11.389		605.893	9.893		605.893	9.152		605.893	7.887		605.893	6.68		605.893	6.043		605.893	5.007		605.893	4.063
	606.659	11.987		606.659	11.006		606.659	9.7		606.659	8.915		606.659	7.739		606.659	6.611		606.659	5.972		606.659	4.939		606.659	3.972
	607.424	11.676		607.424	10.89		607.424	9.424		607.424	8.739		607.424	7.562		607.424	6.459		607.424	5.892		607.424	4.886		607.424	3.916
	608.189	11.452		608.189	10.598		608.189	9.213		608.189	8.545		608.189	7.413		608.189	6.338		608.189	5.725		608.189	4.742		608.189	3.86
	608.954	11.114		608.954	10.348		608.954	8.99		608.954	8.366		608.954	7.327		608.954	6.209		608.954	5.651		608.954	4.717		608.954	3.778
	609.719	10.924		609.719	10.079		609.719	8.797		609.719	8.198		609.719	7.125		609.719	6.025		609.719	5.539		609.719	4.6		609.719	3.758
	610.484	10.626		610.484	9.911		610.484	8.638		610.484	8.069		610.484	6.963		610.484	5.987		610.484	5.379		610.484	4.474		610.484	3.689
	611.249	10.459		611.249	9.698		611.249	8.456		611.249	7.83		611.249	6.868		611.249	5.822		611.249	5.27		611.249	4.448		611.249	3.649
	612.013	10.166		612.013	9.421		612.013	8.251		612.013	7.683		612.013	6.649		612.013	5.727		612.013	5.236		612.013	4.392		612.013	3.587
	612.778	9.956		612.778	9.173		612.778	7.994		612.778	7.523		612.778	6.57		612.778	5.599		612.778	5.108		612.778	4.285		612.778	3.517
	613.543	9.683		613.543	8.979		613.543	7.862		613.543	7.295		613.543	6.426		613.543	5.438		613.543	5.02		613.543	4.209		613.543	3.504
	614.307	9.412		614.307	8.837		614.307	7.606		614.307	7.16		614.307	6.256		614.307	5.392		614.307	4.905		614.307	4.151		614.307	3.46
	615.072	9.166		615.072	8.531		615.072	7.493		615.072	6.975		615.072	6.144		615.072	5.228		615.072	4.796		615.072	4.021		615.072	3.378
	615.836	8.996		615.836	8.315		615.836	7.317		615.836	6.802		615.836	5.999		615.836	5.146		615.836	4.732		615.836	4.017		615.836	3.327
	616.6	8.682		616.6	8.067		616.6	7.11		616.6	6.617		616.6	5.864		616.6	5.012		616.6	4.629		616.6	3.897		616.6	3.279
	617.364	8.47		617.364	7.891		617.364	6.958		617.364	6.495		617.364	5.7		617.364	4.924		617.364	4.538		617.364	3.819		617.364	3.221
	618.128	8.226		618.128	7.744		618.128	6.794		618.128	6.336		618.128	5.542		618.128	4.782		618.128	4.373		618.128	3.767		618.128	3.133
	618.892	8.023		618.892	7.517		618.892	6.564		618.892	6.157		618.892	5.491		618.892	4.672		618.892	4.319		618.892	3.681		618.892	3.09
	619.656	7.813		619.656	7.331		619.656	6.426		619.656	5.984		619.656	5.351		619.656	4.601		619.656	4.246		619.656	3.654		619.656	3.049
	620.42	7.589		620.42	7.105		620.42	6.285		620.42	5.861		620.42	5.19		620.42	4.462		620.42	4.164		620.42	3.518		620.42	3.022
	621.184	7.321		621.184	6.901		621.184	6.11		621.184	5.745		621.184	5.045		621.184	4.404		621.184	4.057		621.184	3.477		621.184	2.981
	621.947	7.151		621.947	6.676		621.947	5.97		621.947	5.544		621.947	4.906		621.947	4.284		621.947	3.985		621.947	3.439		621.947	2.936
	622.711	6.895		622.711	6.492		622.711	5.774		622.711	5.376		622.711	4.769		622.711	4.201		622.711	3.884		622.711	3.375		622.711	2.887
	623.475	6.743		623.475	6.355		623.475	5.596		623.475	5.271		623.475	4.67		623.475	4.094		623.475	3.788		623.475	3.323		623.475	2.793
	624.238	6.577		624.238	6.127		624.238	5.463		624.238	5.107		624.238	4.544		624.238	3.981		624.238	3.705		624.238	3.204		624.238	2.814
	625.001	6.375		625.001	6.028		625.001	5.313		625.001	4.983		625.001	4.403		625.001	3.89		625.001	3.651		625.001	3.143		625.001	2.713
	625.765	6.2		625.765	5.804		625.765	5.174		625.765	4.884		625.765	4.316		625.765	3.788		625.765	3.584		625.765	3.125		625.765	2.694
	626.528	5.996		626.528	5.662		626.528	5.007		626.528	4.756		626.528	4.168		626.528	3.717		626.528	3.496		626.528	3.02		626.528	2.635
	627.291	5.792		627.291	5.49		627.291	4.911		627.291	4.616		627.291	4.081		627.291	3.648		627.291	3.42		627.291	2.993		627.291	2.605
	628.054	5.623		628.054	5.321		628.054	4.72		628.054	4.475		628.054	4.025		628.054	3.504		628.054	3.287		628.054	2.958		628.054	2.537
	628.817	5.473		628.817	5.219		628.817	4.687		628.817	4.327		628.817	3.918		628.817	3.506		628.817	3.263		628.817	2.856		628.817	2.518
	629.58	5.284		629.58	5.086		629.58	4.494		629.58	4.257		629.58	3.816		629.58	3.399		629.58	3.196		629.58	2.825		629.58	2.461
	630.342	5.11		630.342	4.893		630.342	4.393		630.342	4.149		630.342	3.681		630.342	3.331		630.342	3.121		630.342	2.76		630.342	2.426
	631.105	5.031		631.105	4.719		631.105	4.267		631.105	4.016		631.105	3.584		631.105	3.225		631.105	3.068		631.105	2.68		631.105	2.345
	631.868	4.831		631.868	4.624		631.868	4.143		631.868	3.917		631.868	3.542		631.868	3.152		631.868	2.953		631.868	2.698		631.868	2.323
	632.63	4.678		632.63	4.468		632.63	4.051		632.63	3.824		632.63	3.495		632.63	3.092		632.63	2.912		632.63	2.609		632.63	2.282
	633.393	4.589		633.393	4.374		633.393	3.891		633.393	3.702		633.393	3.375		633.393	2.987		633.393	2.828		633.393	2.555		633.393	2.245
	634.155	4.463		634.155	4.206		634.155	3.824		634.155	3.622		634.155	3.285		634.155	2.917		634.155	2.773		634.155	2.483		634.155	2.225
	634.917	4.279		634.917	4.139		634.917	3.674		634.917	3.511		634.917	3.198		634.917	2.881		634.917	2.766		634.917	2.434		634.917	2.198
	635.679	4.203		635.679	3.971		635.679	3.572		635.679	3.434		635.679	3.15		635.679	2.824		635.679	2.651		635.679	2.399		635.679	2.143
	636.442	4.056		636.442	3.838		636.442	3.528		636.442	3.356		636.442	3.053		636.442	2.736		636.442	2.617		636.442	2.361		636.442	2.121
	637.204	3.927		637.204	3.742		637.204	3.358		637.204	3.259		637.204	2.966		637.204	2.706		637.204	2.535		637.204	2.318		637.204	2.1
	637.965	3.849		637.965	3.654		637.965	3.3		637.965	3.163		637.965	2.906		637.965	2.627		637.965	2.507		637.965	2.237		637.965	2.048
	638.727	3.688		638.727	3.558		638.727	3.25		638.727	3.063		638.727	2.809		638.727	2.565		638.727	2.496		638.727	2.261		638.727	2.036
	639.489	3.569		639.489	3.395		639.489	3.142		639.489	2.956		639.489	2.779		639.489	2.495		639.489	2.356		639.489	2.227		639.489	1.978
	640.251	3.445		640.251	3.336		640.251	3.003		640.251	2.925		640.251	2.675		640.251	2.442		640.251	2.338		640.251	2.139		640.251	1.971
	641.012	3.348		641.012	3.197		641.012	2.966		641.012	2.841		641.012	2.592		641.012	2.374		641.012	2.294		641.012	2.115		641.012	1.948
	641.774	3.243		641.774	3.119		641.774	2.882		641.774	2.735		641.774	2.523		641.774	2.329		641.774	2.237		641.774	2.089		641.774	1.903
	642.535	3.12		642.535	3.061		642.535	2.8		642.535	2.679		642.535	2.486		642.535	2.279		642.535	2.226		642.535	2.059		642.535	1.88
	643.297	2.999		643.297	2.913		643.297	2.693		643.297	2.605		643.297	2.425		643.297	2.228		643.297	2.126		643.297	2.01		643.297	1.859
	644.058	2.947		644.058	2.838		644.058	2.614		644.058	2.495		644.058	2.396		644.058	2.171		644.058	2.109		644.058	1.985		644.058	1.827
	644.819	2.869		644.819	2.731		644.819	2.564		644.819	2.45		644.819	2.309		644.819	2.129		644.819	2.056		644.819	1.961		644.819	1.805
	645.58	2.778		645.58	2.691		645.58	2.502		645.58	2.397		645.58	2.253		645.58	2.057		645.58	2.012		645.58	1.853		645.58	1.77
	646.341	2.704		646.341	2.586		646.341	2.444		646.341	2.315		646.341	2.201		646.341	2.03		646.341	1.99		646.341	1.868		646.341	1.743
	647.102	2.602		647.102	2.501		647.102	2.354		647.102	2.27		647.102	2.128		647.102	1.973		647.102	1.923		647.102	1.801		647.102	1.686
	647.863	2.55		647.863	2.43		647.863	2.274		647.863	2.201		647.863	2.092		647.863	1.949		647.863	1.891		647.863	1.778		647.863	1.666
	648.624	2.434		648.624	2.362		648.624	2.222		648.624	2.138		648.624	2.056		648.624	1.902		648.624	1.854		648.624	1.76		648.624	1.672
	649.385	2.366		649.385	2.301		649.385	2.157		649.385	2.106		649.385	2.004		649.385	1.901		649.385	1.812		649.385	1.697		649.385	1.616
	650.145	2.26		650.145	2.214		650.145	2.096		650.145	1.993		650.145	1.94		650.145	1.844		650.145	1.779		650.145	1.685		650.145	1.624
	650.906	2.189		650.906	2.136		650.906	2.042		650.906	1.972		650.906	1.912		650.906	1.77		650.906	1.753		650.906	1.681		650.906	1.574
	651.666	2.169		651.666	2.109		651.666	1.991		651.666	1.925		651.666	1.867		651.666	1.751		651.666	1.751		651.666	1.644		651.666	1.589
	652.427	2.064		652.427	2.008		652.427	1.917		652.427	1.879		652.427	1.802		652.427	1.722		652.427	1.672		652.427	1.588		652.427	1.531
	653.187	2.027		653.187	1.961		653.187	1.868		653.187	1.78		653.187	1.743		653.187	1.676		653.187	1.661		653.187	1.559		653.187	1.487
	653.947	1.952		653.947	1.924		653.947	1.818		653.947	1.789		653.947	1.704		653.947	1.624		653.947	1.632		653.947	1.558		653.947	1.483
	654.707	1.882		654.707	1.846		654.707	1.786		654.707	1.695		654.707	1.65		654.707	1.565		654.707	1.574		654.707	1.54		654.707	1.473
	655.467	1.839		655.467	1.79		655.467	1.716		655.467	1.674		655.467	1.624		655.467	1.576		655.467	1.551		655.467	1.489		655.467	1.457
	656.227	1.735		656.227	1.769		656.227	1.65		656.227	1.648		656.227	1.575		656.227	1.539		656.227	1.528		656.227	1.478		656.227	1.411
	656.987	1.702		656.987	1.7		656.987	1.621		656.987	1.592		656.987	1.564		656.987	1.491		656.987	1.477		656.987	1.448		656.987	1.401
	657.747	1.643		657.747	1.653		657.747	1.572		657.747	1.566		657.747	1.493		657.747	1.453		657.747	1.431		657.747	1.41		657.747	1.369
	658.507	1.585		658.507	1.579		658.507	1.53		658.507	1.516		658.507	1.485		658.507	1.427		658.507	1.424		658.507	1.393		658.507	1.375
	659.266	1.559		659.266	1.559		659.266	1.498		659.266	1.488		659.266	1.429		659.266	1.395		659.266	1.395		659.266	1.372		659.266	1.335
	660.026	1.499		660.026	1.51		660.026	1.448		660.026	1.421		660.026	1.441		660.026	1.38		660.026	1.371		660.026	1.341		660.026	1.31
	660.785	1.441		660.785	1.456		660.785	1.399		660.785	1.386		660.785	1.352		660.785	1.369		660.785	1.347		660.785	1.324		660.785	1.274
	661.545	1.417		661.545	1.4		661.545	1.387		661.545	1.356		661.545	1.352		661.545	1.323		661.545	1.322		661.545	1.305		661.545	1.287
	662.304	1.361		662.304	1.382		662.304	1.327		662.304	1.349		662.304	1.323		662.304	1.289		662.304	1.284		662.304	1.276		662.304	1.264
	663.063	1.326		663.063	1.327		663.063	1.291		663.063	1.276		663.063	1.285		663.063	1.268		663.063	1.273		663.063	1.276		663.063	1.232
	663.822	1.271		663.822	1.303		663.822	1.257		663.822	1.285		663.822	1.243		663.822	1.234		663.822	1.279		663.822	1.24		663.822	1.219
	664.581	1.258		664.581	1.271		664.581	1.234		664.581	1.245		664.581	1.227		664.581	1.21		664.581	1.227		664.581	1.243		664.581	1.212
	665.34	1.204		665.34	1.207		665.34	1.218		665.34	1.206		665.34	1.205		665.34	1.217		665.34	1.196		665.34	1.194		665.34	1.194
	666.099	1.17		666.099	1.188		666.099	1.191		666.099	1.178		666.099	1.176		666.099	1.161		666.099	1.208		666.099	1.178		666.099	1.182
	666.858	1.134		666.858	1.168		666.858	1.153		666.858	1.163		666.858	1.156		666.858	1.164		666.858	1.161		666.858	1.156		666.858	1.174
	667.617	1.091		667.617	1.123		667.617	1.133		667.617	1.143		667.617	1.117		667.617	1.127		667.617	1.127		667.617	1.154		667.617	1.17
	668.375	1.072		668.375	1.09		668.375	1.08		668.375	1.091		668.375	1.118		668.375	1.125		668.375	1.139		668.375	1.139		668.375	1.117
	669.134	1.055		669.134	1.087		669.134	1.085		669.134	1.085		669.134	1.088		669.134	1.098		669.134	1.101		669.134	1.11		669.134	1.12
	669.892	0.99		669.892	1.065		669.892	1.056		669.892	1.07		669.892	1.072		669.892	1.067		669.892	1.097		669.892	1.111		669.892	1.112
	670.65	0.985		670.65	1.003		670.65	1.023		670.65	1.006		670.65	1.068		670.65	1.07		670.65	1.064		670.65	1.079		670.65	1.084
	671.409	0.947		671.409	0.993		671.409	0.99		671.409	1		671.409	1.011		671.409	1.024		671.409	1.04		671.409	1.062		671.409	1.073
	672.167	0.916		672.167	0.972		672.167	0.98		672.167	0.978		672.167	0.996		672.167	1.016		672.167	1.013		672.167	1.064		672.167	1.055
	672.925	0.891		672.925	0.928		672.925	0.934		672.925	0.954		672.925	0.992		672.925	1.007		672.925	1.023		672.925	1.037		672.925	1.042
	673.683	0.858		673.683	0.918		673.683	0.947		673.683	0.934		673.683	0.952		673.683	0.978		673.683	0.993		673.683	1.024		673.683	1.033
	674.441	0.841		674.441	0.887		674.441	0.909		674.441	0.926		674.441	0.944		674.441	0.942		674.441	1.004		674.441	0.984		674.441	1.019
	675.199	0.812		675.199	0.871		675.199	0.875		675.199	0.901		675.199	0.926		675.199	0.971		675.199	0.966		675.199	0.986		675.199	0.991
	675.957	0.804		675.957	0.836		675.957	0.861		675.957	0.88		675.957	0.902		675.957	0.93		675.957	0.945		675.957	1		675.957	0.977
	676.714	0.792		676.714	0.829		676.714	0.836		676.714	0.865		676.714	0.885		676.714	0.919		676.714	0.94		676.714	0.948		676.714	0.975
	677.472	0.762		677.472	0.793		677.472	0.835		677.472	0.835		677.472	0.862		677.472	0.89		677.472	0.903		677.472	0.944		677.472	0.965
	678.229	0.721		678.229	0.779		678.229	0.8		678.229	0.814		678.229	0.858		678.229	0.895		678.229	0.9		678.229	0.919		678.229	0.955
	678.987	0.708		678.987	0.742		678.987	0.784		678.987	0.802		678.987	0.832		678.987	0.862		678.987	0.884		678.987	0.899		678.987	0.953
	679.744	0.676		679.744	0.729		679.744	0.779		679.744	0.788		679.744	0.828		679.744	0.864		679.744	0.874		679.744	0.901		679.744	0.939
	680.502	0.67		680.502	0.721		680.502	0.761		680.502	0.785		680.502	0.815		680.502	0.845		680.502	0.849		680.502	0.87		680.502	0.881
	681.259	0.665		681.259	0.702		681.259	0.737		681.259	0.727		681.259	0.801		681.259	0.838		681.259	0.84		681.259	0.886		681.259	0.907
	682.016	0.646		682.016	0.691		682.016	0.71		682.016	0.734		682.016	0.768		682.016	0.803		682.016	0.84		682.016	0.861		682.016	0.909
	682.773	0.622		682.773	0.689		682.773	0.725		682.773	0.725		682.773	0.772		682.773	0.815		682.773	0.826		682.773	0.847		682.773	0.871
	683.53	0.628		683.53	0.667		683.53	0.706		683.53	0.709		683.53	0.748		683.53	0.783		683.53	0.801		683.53	0.836		683.53	0.87
	684.287	0.598		684.287	0.653		684.287	0.68		684.287	0.693		684.287	0.75		684.287	0.79		684.287	0.825		684.287	0.822		684.287	0.867
	685.043	0.59		685.043	0.633		685.043	0.672		685.043	0.69		685.043	0.733		685.043	0.77		685.043	0.804		685.043	0.821		685.043	0.863
	685.8	0.564		685.8	0.623		685.8	0.662		685.8	0.696		685.8	0.725		685.8	0.757		685.8	0.786		685.8	0.825		685.8	0.838
	686.557	0.568		686.557	0.603		686.557	0.642		686.557	0.675		686.557	0.713		686.557	0.746		686.557	0.776		686.557	0.807		686.557	0.861
	687.313	0.541		687.313	0.582		687.313	0.632		687.313	0.661		687.313	0.712		687.313	0.747		687.313	0.78		687.313	0.79		687.313	0.818
	688.07	0.554		688.07	0.603		688.07	0.631		688.07	0.651		688.07	0.687		688.07	0.723		688.07	0.769		688.07	0.797		688.07	0.83
	688.826	0.524		688.826	0.586		688.826	0.621		688.826	0.651		688.826	0.686		688.826	0.741		688.826	0.763		688.826	0.805		688.826	0.83
	689.582	0.502		689.582	0.578		689.582	0.602		689.582	0.629		689.582	0.68		689.582	0.711		689.582	0.756		689.582	0.785		689.582	0.814
	690.338	0.507		690.338	0.566		690.338	0.636		690.338	0.622		690.338	0.665		690.338	0.709		690.338	0.734		690.338	0.771		690.338	0.821
	691.094	0.497		691.094	0.558		691.094	0.61		691.094	0.621		691.094	0.659		691.094	0.693		691.094	0.742		691.094	0.753		691.094	0.794
	691.85	0.479		691.85	0.53		691.85	0.575		691.85	0.579		691.85	0.658		691.85	0.688		691.85	0.709		691.85	0.753		691.85	0.788
	692.606	0.464		692.606	0.521		692.606	0.564		692.606	0.572		692.606	0.634		692.606	0.67		692.606	0.689		692.606	0.75		692.606	0.772
	693.362	0.461		693.362	0.504		693.362	0.548		693.362	0.588		693.362	0.615		693.362	0.649		693.362	0.689		693.362	0.724		693.362	0.763
	694.118	0.44		694.118	0.485		694.118	0.539		694.118	0.546		694.118	0.611		694.118	0.656		694.118	0.661		694.118	0.717		694.118	0.766
	694.873	0.431		694.873	0.484		694.873	0.528		694.873	0.551		694.873	0.606		694.873	0.654		694.873	0.672		694.873	0.707		694.873	0.727
	695.629	0.43		695.629	0.47		695.629	0.518		695.629	0.553		695.629	0.571		695.629	0.621		695.629	0.651		695.629	0.703		695.629	0.73
	696.385	0.393		696.385	0.44		696.385	0.507		696.385	0.512		696.385	0.577		696.385	0.624		696.385	0.657		696.385	0.679		696.385	0.726
	697.14	0.406		697.14	0.445		697.14	0.481		697.14	0.518		697.14	0.563		697.14	0.591		697.14	0.636		697.14	0.681		697.14	0.702
	697.895	0.387		697.895	0.434		697.895	0.482		697.895	0.494		697.895	0.548		697.895	0.598		697.895	0.615		697.895	0.654		697.895	0.695
	698.65	0.377		698.65	0.438		698.65	0.469		698.65	0.49		698.65	0.564		698.65	0.582		698.65	0.623		698.65	0.645		698.65	0.693
	699.406	0.358		699.406	0.412		699.406	0.476		699.406	0.478		699.406	0.542		699.406	0.55		699.406	0.601		699.406	0.651		699.406	0.67
	700.161	0.356		700.161	0.406		700.161	0.46		700.161	0.493		700.161	0.526		700.161	0.568		700.161	0.601		700.161	0.644		700.161	0.673

## Sheet: Fig. 3c
	PLE spectra (400 nm)			PLE spectra (425 nm)			PLE spectra (450 nm)			PLE spectra (475 nm)			PLE spectra (500 nm)			PLE spectra (525 nm)			PLE spectra (550 nm)			PLE spectra (575 nm)			PLE spectra (600 nm)			PLE spectra (625 nm)
	Wavelength (nm)	Normalized PLE intensity (arb. u.)		Wavelength (nm)	Normalized PLE intensity (arb. u.)		Wavelength (nm)	Normalized PLE intensity (arb. u.)		Wavelength (nm)	Normalized PLE intensity (arb. u.)		Wavelength (nm)	Normalized PLE intensity (arb. u.)		Wavelength (nm)	Normalized PLE intensity (arb. u.)		Wavelength (nm)	Normalized PLE intensity (arb. u.)		Wavelength (nm)	Normalized PLE intensity (arb. u.)		Wavelength (nm)	Normalized PLE intensity (arb. u.)		Wavelength (nm)	Normalized PLE intensity (arb. u.)
	225	0.3018		225	0.29508		225	--		225	0.33025		225	0.33187		225	0.36186		225	0.44473		225	0.48363		225	--		225	--
	225.2	0.30358		225.2	0.29508		225.2	--		225.2	0.3296		225.2	0.33163		225.2	0.35974		225.2	0.43295		225.2	0.48496		225.2	--		225.2	--
	225.4	0.30596		225.4	0.30102		225.4	--		225.4	0.3309		225.4	0.337		225.4	0.36603		225.4	0.43567		225.4	0.48871		225.4	--		225.4	--
	225.6	0.3122		225.6	0.3022		225.6	--		225.6	0.3351		225.6	0.3456		225.6	0.36891		225.6	0.43476		225.6	0.49291		225.6	--		225.6	--
	225.8	0.30536		225.8	0.31098		225.8	--		225.8	0.33607		225.8	0.35021		225.8	0.38483		225.8	0.44849		225.8	0.50506		225.8	--		225.8	--
	226	0.31487		226	0.31003		226	--		226	0.34125		226	0.352		226	0.39226		226	0.45535		226	0.49556		226	--		226	--
	226.2	0.31606		226.2	0.31264		226.2	--		226.2	0.34805		226.2	0.35872		226.2	0.38491		226.2	0.45082		226.2	0.50086		226.2	--		226.2	--
	226.4	0.31279		226.4	0.31501		226.4	--		226.4	0.34837		226.4	0.3639		226.4	0.39173		226.4	0.4582		226.4	0.49291		226.4	--		226.4	--
	226.6	0.31933		226.6	0.32166		226.6	--		226.6	0.35128		226.6	0.36507		226.6	0.38801		226.6	0.46312		226.6	0.51654		226.6	--		226.6	--
	226.8	0.32111		226.8	0.3219		226.8	--		226.8	0.35613		226.8	0.36648		226.8	0.39961		226.8	0.47218		226.8	0.52206		226.8	--		226.8	--
	227	0.32854		227	0.32474		227	--		227	0.3584		227	0.36596		227	0.40772		227	0.47374		227	0.51235		227	--		227	--
	227.2	0.33181		227.2	0.33044		227.2	--		227.2	0.36228		227.2	0.38233		227.2	0.40674		227.2	0.46726		227.2	0.51168		227.2	--		227.2	--
	227.4	0.33745		227.4	0.33186		227.4	--		227.4	0.37005		227.4	0.38247		227.4	0.41757		227.4	0.46921		227.4	0.52471		227.4	--		227.4	--
	227.6	0.33894		227.6	0.33661		227.6	--		227.6	0.36908		227.6	0.38496		227.6	0.41651		227.6	0.47452		227.6	0.52295		227.6	--		227.6	--
	227.8	0.33983		227.8	0.34206		227.8	--		227.8	0.36843		227.8	0.38962		227.8	0.42644		227.8	0.47931		227.8	0.51743		227.8	--		227.8	--
	228	0.3425		228	0.34444		228	--		228	0.37425		228	0.38816		228	0.43235		228	0.47944		228	0.52206		228	--		228	--
	228.2	0.34993		228.2	0.34206		228.2	0.36365		228.2	0.37814		228.2	0.39973		228.2	0.43205		228.2	0.48008		228.2	0.54415		228.2	--		228.2	--
	228.4	0.34785		228.4	0.34799		228.4	0.36415		228.4	0.38008		228.4	0.40241		228.4	0.42834		228.4	0.47465		228.4	0.5309		228.4	--		228.4	--
	228.6	0.36211		228.6	0.35037		228.6	0.36883		228.6	0.39075		228.6	0.39837		228.6	0.43493		228.6	0.47465		228.6	0.52405		228.6	--		228.6	--
	228.8	0.36033		228.8	0.35749		228.8	0.37178		228.8	0.3872		228.8	0.40528		228.8	0.44168		228.8	0.47982		228.8	0.53443		228.8	--		228.8	--
	229	0.35587		229	0.36176		229	0.37794		229	0.39011		229	0.40345		229	0.4463		229	0.49368		229	0.53951		229	--		229	--
	229.2	0.36419		229.2	0.36508		229.2	0.37843		229.2	0.39593		229.2	0.41149		229.2	0.43933		229.2	0.48669		229.2	0.55387		229.2	--		229.2	--
	229.4	0.36686		229.4	0.36911		229.4	0.38262		229.4	0.40402		229.4	0.41313		229.4	0.44342		229.4	0.49562		229.4	0.54945		229.4	--		229.4	--
	229.6	0.36954		229.6	0.36864		229.6	0.38927		229.6	0.40596		229.6	0.41459		229.6	0.44948		229.6	0.50456		229.6	0.54238		229.6	--		229.6	--
	229.8	0.37251		229.8	0.3722		229.8	0.39173		229.8	0.41017		229.8	0.42776		229.8	0.45259		229.8	0.50236		229.8	0.54216		229.8	--		229.8	--
	230	0.37756		230	0.37647		230	0.39173		230	0.41276		230	0.42456		230	0.45434		230	0.50546		230	0.54349		230	--		230	--
	230.2	0.37994		230.2	0.37789		230.2	0.39395		230.2	0.4134		230.2	0.42428		230.2	0.45168		230.2	0.51699		230.2	0.54879		230.2	--		230.2	--
	230.4	0.38291		230.4	0.38003		230.4	0.39739		230.4	0.41276		230.4	0.42658		230.4	0.45699		230.4	0.52049		230.4	0.54879		230.4	--		230.4	--
	230.6	0.38588		230.6	0.38786		230.6	0.39936		230.6	0.4189		230.6	0.4295		230.6	0.46336		230.6	0.51984		230.6	0.55298		230.6	--		230.6	--
	230.8	0.38737		230.8	0.38833		230.8	0.40429		230.8	0.42311		230.8	0.43585		230.8	0.46457		230.8	0.52087		230.8	0.55652		230.8	--		230.8	--
	231	0.3942		231	0.39284		231	0.41069		231	--		231	0.4414		231	0.46821		231	0.50676		231	0.56027		231	--		231	--
	231.2	0.39628		231.2	0.39474		231.2	0.40872		231.2	--		231.2	0.44394		231.2	0.46752		231.2	0.52411		231.2	0.56535		231.2	--		231.2	--
	231.4	0.39895		231.4	0.39877		231.4	0.41094		231.4	--		231.4	0.4469		231.4	0.46692		231.4	0.52256		231.4	0.57794		231.4	--		231.4	--
	231.6	0.40252		231.6	0.4028		231.6	0.41709		231.6	--		231.6	0.44192		231.6	0.47131		231.6	0.52269		231.6	0.57794		231.6	--		231.6	--
	231.8	0.40222		231.8	0.40423		231.8	0.42177		231.8	--		231.8	0.44695		231.8	0.46851		231.8	0.52955		231.8	0.57198		231.8	--		231.8	--
	232	0.40519		232	0.41158		232	0.42202		232	--		232	0.45198		232	0.47503		232	0.53836		232	0.5775		232	--		232	--
	232.2	0.41054		232.2	0.41514		232.2	0.4235		232.2	--		232.2	0.45301		232.2	0.47715		232.2	0.52929		232.2	0.56425		232.2	--		232.2	--
	232.4	0.40995		232.4	0.41443		232.4	0.42941		232.4	--		232.4	0.46157		232.4	0.48329		232.4	0.53344		232.4	0.57882		232.4	--		232.4	--
	232.6	0.41292		232.6	0.41609		232.6	0.43286		232.6	--		232.6	0.46265		232.6	0.48253		232.6	0.5346		232.6	0.59185		232.6	--		232.6	--
	232.8	0.41916		232.8	0.42226		232.8	0.43606		232.8	--		232.8	0.4667		232.8	0.48185		232.8	0.5267		232.8	0.58943		232.8	--		232.8	--
	233	0.42183		233	0.42416		233	0.43877		233	--		233	0.46858		233	0.49163		233	0.53499		233	0.58015		233	--		233	--
	233.2	0.42094		233.2	0.43009		233.2	0.44369		233.2	--		233.2	0.46952		233.2	0.48564		233.2	0.54302		233.2	0.58368		233.2	--		233.2	--
	233.4	0.42153		233.4	0.43365		233.4	0.44689		233.4	--		233.4	0.47422		233.4	0.49618		233.4	0.5447		233.4	0.56535		233.4	--		233.4	--
	233.6	0.42985		233.6	0.43626		233.6	0.45009		233.6	--		233.6	0.4761		233.6	0.49618		233.6	0.5447		233.6	0.58214		233.6	--		233.6	--
	233.8	0.43758		233.8	0.43839		233.8	0.45428		233.8	--		233.8	0.47893		233.8	0.49633		233.8	0.54807		233.8	0.58987		233.8	--		233.8	--
	234	0.43371		234	0.44219		234	0.45526		234	--		234	0.47752		234	0.49853		234	0.55247		234	0.59583		234	--		234	--
	234.2	0.43371		234.2	0.44361		234.2	0.45625		234.2	--		234.2	0.48269		234.2	0.50148		234.2	0.54923		234.2	0.60577		234.2	--		234.2	--
	234.4	0.44055		234.4	0.44385		234.4	0.45896		234.4	--		234.4	0.48927		234.4	0.49981		234.4	0.55661		234.4	0.59318		234.4	--		234.4	--
	234.6	0.44322		234.6	0.45049		234.6	0.46216		234.6	--		234.6	0.48269		234.6	0.50247		234.6	0.56425		234.6	0.60091		234.6	--		234.6	--
	234.8	0.44738		234.8	0.45215		234.8	0.46167		234.8	--		234.8	0.49021		234.8	0.51073		234.8	0.56361		234.8	0.60179		234.8	--		234.8	--
	235	0.44946		235	0.45832		235	0.46536		235	--		235	0.5015		235	0.51118		235	0.56309		235	0.60312		235	--		235	--
	235.2	0.44887		235.2	0.46141		235.2	0.47004		235.2	--		235.2	0.4968		235.2	0.51012		235.2	0.56775		235.2	0.59848		235.2	--		235.2	--
	235.4	0.45332		235.4	0.46354		235.4	0.47398		235.4	--		235.4	0.5015		235.4	0.51664		235.4	0.56205		235.4	0.61527		235.4	--		235.4	--
	235.6	0.45362		235.6	0.46876		235.6	0.48063		235.6	--		235.6	0.50244		235.6	0.5152		235.6	0.56296		235.6	0.60864		235.6	--		235.6	--
	235.8	0.45629		235.8	0.4709		235.8	0.48654		235.8	--		235.8	0.50855		235.8	0.52149		235.8	0.56361		235.8	0.61438		235.8	--		235.8	--
	236	0.46105		236	0.47256		236	0.48482		236	--		236	0.51608		236	0.51619		236	0.57759		236	0.62697		236	--		236	--
	236.2	0.46758		236.2	0.47398		236.2	0.48876		236.2	--		236.2	0.51467		236.2	0.51982		236.2	0.57448		236.2	0.61593		236.2	--		236.2	--
	236.4	0.4658		236.4	0.47825		236.4	0.4959		236.4	--		236.4	0.51561		236.4	0.52521		236.4	0.57099		236.4	0.62785		236.4	--		236.4	--
	236.6	0.46996		236.6	0.48229		236.6	0.50058		236.6	--		236.6	0.51655		236.6	0.53074		236.6	0.57345		236.6	0.61394		236.6	--		236.6	--
	236.8	0.47323		236.8	0.48798		236.8	0.50206		236.8	--		236.8	0.52125		236.8	0.53021		236.8	0.57591		236.8	0.62277		236.8	--		236.8	--
	237	0.47769		237	0.49201		237	0.5023		237	--		237	0.5269		237	0.53733		237	0.58808		237	0.63271		237	--		237	--
	237.2	0.47828		237.2	0.49273		237.2	0.50501		237.2	--		237.2	0.5236		237.2	0.53695		237.2	0.59171		237.2	0.63536		237.2	--		237.2	0.66185
	237.4	0.48719		237.4	0.49486		237.4	0.50747		237.4	--		237.4	0.5269		237.4	0.5368		237.4	0.59223		237.4	0.63934		237.4	--		237.4	0.66923
	237.6	0.48927		237.6	0.50008		237.6	0.50723		237.6	--		237.6	0.53724		237.6	0.54173		237.6	0.58847		237.6	0.63382		237.6	--		237.6	0.66011
	237.8	0.49284		237.8	0.50103		237.8	0.51437		237.8	--		237.8	0.53912		237.8	0.54529		237.8	0.59352		237.8	0.63934		237.8	--		237.8	0.6687
	238	0.49551		238	0.50388		238	0.52225		238	--		238	0.53818		238	0.54931		238	0.59015		238	0.65149		238	--		238	0.67518
	238.2	0.49937		238.2	0.50957		238.2	0.52348		238.2	--		238.2	0.54994		238.2	0.54931		238.2	0.60051		238.2	0.64906		238.2	0.63879		238.2	0.67013
	238.4	0.50413		238.4	0.51361		238.4	0.52668		238.4	--		238.4	0.55182		238.4	0.56106		238.4	0.60064		238.4	0.64707		238.4	0.65817		238.4	0.66335
	238.6	0.51007		238.6	0.51883		238.6	0.53111		238.6	--		238.6	0.55417		238.6	0.56091		238.6	0.60712		238.6	0.65104		238.6	0.67004		238.6	0.66117
	238.8	0.51661		238.8	0.51977		238.8	0.53481		238.8	--		238.8	0.55746		238.8	0.56113		238.8	0.60763		238.8	0.65833		238.8	0.65461		238.8	0.66689
	239	0.51631		239	0.52547		239	0.5353		239	--		239	0.55887		239	0.56705		239	0.60699		239	0.6559		239	0.65976		239	0.67247
	239.2	0.52106		239.2	0.53188		239.2	0.54293		239.2	--		239.2	0.56311		239.2	0.57152		239.2	0.62266		239.2	0.65414		239.2	0.67004		239.2	0.67586
	239.4	0.52374		239.4	0.53449		239.4	0.54367		239.4	--		239.4	0.56593		239.4	0.57637		239.4	0.62356		239.4	0.66628		239.4	0.66609		239.4	0.69507
	239.6	0.52968		239.6	0.53899		239.6	0.54835		239.6	--		239.6	0.57298		239.6	0.58183		239.6	0.62887		239.6	0.66717		239.6	0.68745		239.6	0.68068
	239.8	0.53503		239.8	0.54611		239.8	0.55943		239.8	--		239.8	0.58051		239.8	0.58592		239.8	0.63392		239.8	0.66297		239.8	0.68231		239.8	0.6846
	240	0.54394		240	0.55252		240	0.5651		240	--		240	0.58662		240	0.58584		240	0.63742		240	0.66142		240	0.67637		240	0.71699
	240.2	0.54929		240.2	0.55394		240.2	0.56781		240.2	--		240.2	0.58897		240.2	0.59206		240.2	0.63677		240.2	0.66452		240.2	0.68112		240.2	0.71104
	240.4	0.55226		240.4	0.56082		240.4	0.5715		240.4	--		240.4	0.5965		240.4	0.59517		240.4	0.63768		240.4	0.66871		240.4	0.67479		240.4	0.70177
	240.6	0.55909		240.6	0.56391		240.6	0.57741		240.6	--		240.6	0.59179		240.6	0.59737		240.6	0.64027		240.6	0.66253		240.6	0.68626		240.6	0.72121
	240.8	0.56652		240.8	0.5696		240.8	0.57692		240.8	--		240.8	0.59791		240.8	0.60343		240.8	0.6527		240.8	0.67357		240.8	0.7009		240.8	0.71217
	241	0.56979		241	0.57601		241	0.57864		241	--		241	0.60543		241	0.60623		241	0.65089		241	0.68196		241	0.69774		241	0.72512
	241.2	0.57484		241.2	0.58028		241.2	0.58726		241.2	0.60333		241.2	0.6059		241.2	0.61836		241.2	0.65516		241.2	0.68837		241.2	0.6918		241.2	0.72994
	241.4	0.58197		241.4	0.58455		241.4	0.59539		241.4	0.60656		241.4	0.60778		241.4	0.61798		241.4	0.65736		241.4	0.68484		241.4	0.68824		241.4	0.73213
	241.6	0.5888		241.6	0.59048		241.6	0.59933		241.6	0.61271		241.6	0.61907		241.6	0.62033		241.6	0.66384		241.6	0.68682		241.6	0.70605		241.6	0.72723
	241.8	0.59504		241.8	0.59428		241.8	0.60425		241.8	0.61886		241.8	0.62895		241.8	0.62359		241.8	0.67057		241.8	0.69742		241.8	0.70684		241.8	0.72407
	242	0.59772		242	0.60021		242	0.61386		242	0.62501		242	0.63412		242	0.63883		242	0.67808		242	0.70118		242	0.70723		242	0.72655
	242.2	0.60633		242.2	0.60306		242.2	0.61805		242.2	0.63018		242.2	0.636		242.2	0.643		242.2	0.67445		242.2	0.70758		242.2	0.72306		242.2	0.73725
	242.4	0.61198		242.4	0.61278		242.4	0.61977		242.4	0.63633		242.4	0.64306		242.4	0.64481		242.4	0.68054		242.4	0.70361		242.4	0.71752		242.4	0.74915
	242.6	0.61851		242.6	0.61919		242.6	0.6279		242.6	0.63827		242.6	0.65011		242.6	0.64527		242.6	0.68766		242.6	0.70736		242.6	0.70763		242.6	0.73823
	242.8	0.62059		242.8	0.62536		242.8	0.63528		242.8	0.64409		242.8	0.6614		242.8	0.65436		242.8	0.68792		242.8	0.70692		242.8	0.71514		242.8	0.74463
	243	0.63129		243	0.63295		243	0.6407		243	0.65251		243	--		243	0.66338		243	0.6896		243	0.71598		243	0.71435		243	0.72814
	243.2	0.63604		243.2	0.63793		243.2	0.64686		243.2	0.6551		243.2	--		243.2	0.66505		243.2	0.70165		243.2	0.72349		243.2	0.7282		243.2	0.74539
	243.4	0.64644		243.4	0.64481		243.4	0.65425		243.4	0.6606		243.4	--		243.4	0.67074		243.4	0.71227		243.4	0.72923		243.4	0.74798		243.4	0.75819
	243.6	0.64912		243.6	0.65454		243.6	0.65449		243.6	0.6716		243.6	--		243.6	0.67468		243.6	0.71563		243.6	0.74049		243.6	0.74442		243.6	0.76723
	243.8	0.65744		243.8	0.6581		243.8	0.66607		243.8	0.67483		243.8	--		243.8	0.68241		243.8	0.719		243.8	0.74358		243.8	0.74561		243.8	0.7597
	244	0.66189		244	0.66569		244	0.67124		244	0.68292		244	--		244	0.69226		244	0.73195		244	0.73873		244	0.74363		244	0.76497
	244.2	0.67081		244.2	0.67068		244.2	0.68035		244.2	0.6881		244.2	--		244.2	0.69878		244.2	0.73428		244.2	0.75131		244.2	0.76697		244.2	0.75669
	244.4	0.68091		244.4	0.68183		244.4	0.68528		244.4	0.69619		244.4	--		244.4	0.69855		244.4	0.73143		244.4	0.76633		244.4	0.75866		244.4	0.77778
	244.6	0.68536		244.6	0.68823		244.6	0.69069		244.6	0.70622		244.6	--		244.6	0.70689		244.6	0.73493		244.6	0.78356		244.6	0.77014		244.6	0.76196
	244.8	0.69487		244.8	0.69559		244.8	0.69808		244.8	0.71042		244.8	--		244.8	0.71485		244.8	0.74477		244.8	0.77826		244.8	0.77093		244.8	0.78606
	245	0.69962		245	0.70128		245	0.70621		245	0.71722		245	--		245	0.72182		245	0.75021		245	0.77185		245	0.77291		245	0.7936
	245.2	0.71359		245.2	0.70698		245.2	0.71384		245.2	0.72175		245.2	--		245.2	0.72577		245.2	0.75422		245.2	0.77252		245.2	0.78398		245.2	0.8064
	245.4	0.71715		245.4	0.71481		245.4	0.72123		245.4	0.72757		245.4	--		245.4	0.72721		245.4	0.76005		245.4	0.78135		245.4	0.77805		245.4	0.80264
	245.6	0.7228		245.6	0.72216		245.6	0.72517		245.6	0.73857		245.6	--		245.6	0.73312		245.6	0.76782		245.6	0.78466		245.6	0.7919		245.6	0.80113
	245.8	0.72636		245.8	0.7307		245.8	0.73822		245.8	0.74278		245.8	--		245.8	0.74055		245.8	0.77507		245.8	0.79747		245.8	0.80733		245.8	0.8064
	246	0.73647		246	0.7383		246	0.74216		246	0.74925		246	--		246	0.74744		246	0.77274		246	0.79394		246	0.8006		246	0.81846
	246.2	0.7433		246.2	0.74233		246.2	0.75078		246.2	0.75798		246.2	--		246.2	0.75442		246.2	0.77844		246.2	0.80741		246.2	0.80218		246.2	0.81168
	246.4	0.74894		246.4	0.74826		246.4	0.75571		246.4	0.76348		246.4	--		246.4	0.76503		246.4	0.78167		246.4	0.81669		246.4	0.81128		246.4	0.83653
	246.6	0.76023		246.6	0.7587		246.6	0.76654		246.6	0.76801		246.6	--		246.6	0.77185		246.6	0.7919		246.6	0.83038		246.6	0.82117		246.6	0.84181
	246.8	0.76172		246.8	0.76582		246.8	0.77245		246.8	0.77869		246.8	--		246.8	0.77488		246.8	0.79786		246.8	0.82596		246.8	0.80535		246.8	0.81996
	247	0.77687		247	0.77412		247	0.77615		247	0.78419		247	--		247	0.78474		247	0.81327		247	0.82177		247	0.83225		247	0.83427
	247.2	0.77776		247.2	0.77982		247.2	0.78526		247.2	0.79422		247.2	--		247.2	0.78928		247.2	0.80913		247.2	0.83237		247.2	0.8279		247.2	0.83578
	247.4	0.78757		247.4	0.78907		247.4	0.79018		247.4	0.79487		247.4	--		247.4	0.80065		247.4	0.82052		247.4	0.83612		247.4	0.83542		247.4	0.85763
	247.6	0.79886		247.6	0.79453		247.6	0.79585		247.6	0.8049		247.6	--		247.6	0.81733		247.6	0.82842		247.6	0.83679		247.6	0.85599		247.6	0.85537
	247.8	0.80421		247.8	0.80212		247.8	0.80594		247.8	0.80878		247.8	--		247.8	0.81505		247.8	0.83075		247.8	0.8401		247.8	0.84847		247.8	0.84633
	248	0.80985		248	0.80758		248	0.8121		248	0.81849		248	--		248	0.81657		248	0.83658		248	0.86042		248	0.85124		248	0.85989
	248.2	0.81728		248.2	0.81636		248.2	0.82146		248.2	0.8269		248.2	--		248.2	0.82567		248.2	0.84785		248.2	0.86241		248.2	0.84135		248.2	0.86667
	248.4	0.82441		248.4	0.82347		248.4	0.82934		248.4	0.83305		248.4	--		248.4	0.82946		248.4	0.85497		248.4	0.85887		248.4	0.84808		248.4	0.86064
	248.6	0.83481		248.6	0.83463		248.6	0.835		248.6	0.83855		248.6	--		248.6	0.83704		248.6	0.85173		248.6	0.86925		248.6	0.86786		248.6	0.88324
	248.8	0.84224		248.8	0.84056		248.8	0.84165		248.8	0.84761		248.8	--		248.8	0.84765		248.8	0.86882		248.8	0.88007		248.8	0.87538		248.8	0.88399
	249	0.8455		249	0.8453		249	0.84855		249	0.85408		249	--		249	0.85674		249	0.87737		249	0.8814		249	0.87498		249	0.89454
	249.2	0.85561		249.2	0.85598		249.2	0.85544		249.2	0.86217		249.2	--		249.2	0.86205		249.2	0.88333		249.2	0.88648		249.2	0.8821		249.2	0.88701
	249.4	0.86244		249.4	0.86239		249.4	0.8616		249.4	0.86929		249.4	--		249.4	0.86432		249.4	0.88566		249.4	0.8867		249.4	0.89397		249.4	0.89605
	249.6	0.86541		249.6	0.87211		249.6	0.86899		249.6	0.87479		249.6	--		249.6	0.87114		249.6	0.89226		249.6	0.90525		249.6	0.89437		249.6	0.89981
	249.8	0.87432		249.8	0.87805		249.8	0.87933		249.8	0.88287		249.8	--		249.8	0.88479		249.8	0.89809		249.8	0.91475		249.8	0.90782		249.8	0.9081
	250	0.87937		250	0.88588		250	0.88697		250	0.88902		250	--		250	0.88782		250	0.90482		250	0.91298		250	0.91652		250	0.92542
	250.2	0.88799		250.2	0.8911		250.2	0.8914		250.2	0.89646		250.2	--		250.2	0.89161		250.2	0.91479		250.2	0.91563		250.2	0.90426		250.2	0.91714
	250.4	0.89572		250.4	0.89821		250.4	0.89854		250.4	0.90391		250.4	--		250.4	0.89464		250.4	0.90806		250.4	0.91652		250.4	0.91257		250.4	0.92241
	250.6	0.90701		250.6	0.90462		250.6	0.90396		250.6	0.91102		250.6	--		250.6	0.90677		250.6	0.91518		250.6	0.92866		250.6	0.93314		250.6	0.92618
	250.8	0.91057		250.8	0.91055		250.8	0.90765		250.8	0.91102		250.8	--		250.8	0.90146		250.8	0.92166		250.8	0.93286		250.8	0.93709		250.8	0.95254
	251	0.91324		251	0.91838		251	0.91307		251	0.923		251	--		251	0.91056		251	0.92619		251	0.94059		251	0.93195		251	0.92768
	251.2	0.91919		251.2	0.91957		251.2	0.91726		251.2	0.92688		251.2	--		251.2	0.9189		251.2	0.92994		251.2	0.94633		251.2	0.92918		251.2	0.94953
	251.4	0.93077		251.4	0.92526		251.4	0.92514		251.4	0.93011		251.4	--		251.4	0.92875		251.4	0.93862		251.4	0.94832		251.4	0.93076		251.4	0.94878
	251.6	0.9388		251.6	0.92763		251.6	0.93351		251.6	0.93691		251.6	--		251.6	0.93027		251.6	0.94406		251.6	0.9545		251.6	0.94501		251.6	0.94727
	251.8	0.94444		251.8	0.93475		251.8	0.9404		251.8	0.9395		251.8	--		251.8	0.94164		251.8	0.94056		251.8	0.95229		251.8	0.94422		251.8	0.96008
	252	0.94979		252	0.94401		252	0.94385		252	0.94532		252	--		252	0.94164		252	0.94574		252	0.95936		252	0.95094		252	0.96083
	252.2	0.95157		252.2	0.95089		252.2	0.9505		252.2	0.94694		252.2	--		252.2	0.94239		252.2	0.94859		252.2	0.96422		252.2	0.95529		252.2	0.96761
	252.4	0.95633		252.4	0.94804		252.4	0.95222		252.4	0.95406		252.4	--		252.4	0.94846		252.4	0.96063		252.4	0.96621		252.4	0.95015		252.4	0.96384
	252.6	0.95633		252.6	0.95587		252.6	0.96011		252.6	0.96279		252.6	--		252.6	0.95376		252.6	0.95442		252.6	0.96488		252.6	0.95727		252.6	0.96761
	252.8	0.96405		252.8	0.96299		252.8	0.96134		252.8	0.96603		252.8	--		252.8	0.96134		252.8	0.96607		252.8	0.96974		252.8	0.95569		252.8	0.98267
	253	0.97059		253	0.96678		253	0.96552		253	0.97153		253	--		253	0.96362		253	0.97086		253	0.96488		253	0.96202		253	0.96911
	253.2	0.97504		253.2	0.96821		253.2	0.97094		253.2	0.97282		253.2	0.98166		253.2	0.96665		253.2	0.96879		253.2	0.98498		253.2	0.96756		253.2	0.99171
	253.4	0.97772		253.4	0.97509		253.4	0.9766		253.4	0.97832		253.4	0.98401		253.4	0.97044		253.4	0.98045		253.4	0.97261		253.4	0.96479		253.4	0.98493
	253.6	0.98247		253.6	0.97865		253.6	0.97907		253.6	0.9767		253.6	0.98495		253.6	0.97196		253.6	0.97993		253.6	0.97769		253.6	0.98576		253.6	0.98569
	253.8	0.98841		253.8	0.97793		253.8	0.98325		253.8	0.98318		253.8	0.98589		253.8	0.97802		253.8	0.97721		253.8	0.98123		253.8	0.98338		253.8	0.98041
	254	0.98871		254	0.98197		254	0.9835		254	0.98641		254	0.99153		254	0.97802		254	0.99197		254	0.98631		254	1		254	0.97288
	254.2	0.99168		254.2	0.98624		254.2	0.98818		254.2	0.99029		254.2	0.99436		254.2	0.98787		254.2	0.98977		254.2	0.99205		254.2	0.98497		254.2	0.97815
	254.4	0.99614		254.4	0.9917		254.4	0.9867		254.4	0.9945		254.4	0.9953		254.4	0.98636		254.4	0.99236		254.4	0.99448		254.4	0.9909		254.4	0.98493
	254.6	0.99287		254.6	0.99549		254.6	0.99212		254.6	0.99159		254.6	0.99295		254.6	0.98863		254.6	0.98951		254.6	0.99404		254.6	0.98774		254.6	0.99473
	254.8	0.99287		254.8	0.99407		254.8	0.99581		254.8	0.99159		254.8	0.99295		254.8	0.98787		254.8	0.98925		254.8	0.99448		254.8	0.97389		254.8	0.98192
	255	0.99614		255	0.99502		255	0.99655		255	0.99547		255	0.99906		255	0.99469		255	0.99871		255	0.9905		255	0.97626		255	0.97288
	255.2	0.99941		255.2	0.99692		255.2	0.99384		255.2	1		255.2	1		255.2	0.99015		255.2	1		255.2	0.99161		255.2	0.99407		255.2	0.99849
	255.4	1		255.4	0.99976		255.4	0.99877		255.4	0.99903		255.4	0.99953		255.4	0.99621		255.4	0.99547		255.4	0.98852		255.4	1		255.4	1
	255.6	0.99673		255.6	0.99929		255.6	0.99803		255.6	0.99644		255.6	0.99906		255.6	0.99469		255.6	0.99534		255.6	0.9894		255.6	0.99011		255.6	0.99021
	255.8	1		255.8	1		255.8	0.99532		255.8	0.99612		255.8	0.99953		255.8	1		255.8	0.99573		255.8	0.99514		255.8	0.98971		255.8	0.99774
	256	0.99703		256	0.99597		256	1		256	0.99159		256	0.99577		256	--		256	0.9877		256	1		256	0.97903		256	0.98041
	256.2	0.99228		256.2	0.99644		256.2	0.99384		256.2	0.99159		256.2	0.99624		256.2	--		256.2	0.99327		256.2	0.99492		256.2	0.98734		256.2	0.99548
	256.4	0.99346		256.4	0.99549		256.4	0.99532		256.4	0.99579		256.4	0.99389		256.4	--		256.4	0.99689		256.4	0.99293		256.4	0.99881		256.4	0.99849
	256.6	0.99079		256.6	0.99407		256.6	0.9936		256.6	0.99515		256.6	0.99248		256.6	--		256.6	0.99819		256.6	0.98852		256.6	0.98101		256.6	0.99247
	256.8	0.98782		256.8	0.99383		256.8	0.98966		256.8	0.99126		256.8	0.99342		256.8	--		256.8	0.99806		256.8	0.98962		256.8	0.97587		256.8	0.98569
	257	0.98633		257	0.99383		257	0.9936		257	0.98673		257	0.99106		257	--		257	0.9978		257	0.97902		257	0.98694		257	0.98795
	257.2	0.98277		257.2	0.9879		257.2	0.98695		257.2	0.98544		257.2	0.98683		257.2	--		257.2	0.98757		257.2	0.97902		257.2	0.97864		257.2	0.99397
	257.4	0.98128		257.4	0.98671		257.4	0.98399		257.4	0.98285		257.4	0.98542		257.4	--		257.4	0.98032		257.4	0.98321		257.4	0.97705		257.4	0.97439
	257.6	0.97534		257.6	0.98173		257.6	0.97931		257.6	0.97444		257.6	0.98213		257.6	--		257.6	0.98006		257.6	0.97769		257.6	0.96202		257.6	0.97062
	257.8	0.97326		257.8	0.9777		257.8	0.97685		257.8	0.9712		257.8	0.97837		257.8	--		257.8	0.97151		257.8	0.97018		257.8	0.98061		257.8	0.98418
	258	0.96346		258	0.97105		258	0.96897		258	0.96603		258	0.96896		258	--		258	0.97138		258	0.97018		258	0.95252		258	0.95932
	258.2	0.95543		258.2	0.96607		258.2	0.96405		258.2	0.96312		258.2	0.96708		258.2	--		258.2	0.96659		258.2	0.96533		258.2	0.94422		258.2	0.96836
	258.4	0.94741		258.4	0.9618		258.4	0.96035		258.4	0.95859		258.4	0.9572		258.4	--		258.4	0.96789		258.4	0.9651		258.4	0.95094		258.4	0.97137
	258.6	0.94504		258.6	0.9516		258.6	0.95124		258.6	0.95438		258.6	0.95532		258.6	--		258.6	0.95429		258.6	0.96223		258.6	0.95846		258.6	0.95631
	258.8	0.93464		258.8	0.94329		258.8	0.94484		258.8	0.94823		258.8	0.9478		258.8	--		258.8	0.95377		258.8	0.9492		258.8	0.94026		258.8	0.9548
	259	0.92246		259	0.9357		259	0.93843		259	0.93723		259	0.94168		259	--		259	0.94199		259	0.94501		259	0.9363		259	0.96309
	259.2	0.91324		259.2	0.92858		259.2	0.92711		259.2	0.92688		259.2	0.92899		259.2	--		259.2	0.93655		259.2	0.94721		259.2	0.93353		259.2	0.94953
	259.4	0.90671		259.4	0.9236		259.4	0.91972		259.4	0.91717		259.4	0.92287		259.4	--		259.4	0.93461		259.4	0.92513		259.4	0.9189		259.4	0.9307
	259.6	0.89364		259.6	0.9096		259.6	0.91061		259.6	0.91038		259.6	0.91441		259.6	--		259.6	0.92787		259.6	0.91872		259.6	0.91613		259.6	0.93446
	259.8	0.88443		259.8	0.89845		259.8	0.90223		259.8	0.90455		259.8	0.90735		259.8	--		259.8	0.91389		259.8	0.9068		259.8	0.90307		259.8	0.90132
	260	0.87403		260	0.88611		260	0.89115		260	0.89129		260	0.89419		260	--		260	0.90016		260	0.89509		260	0.89555		260	0.89379
	260.2	0.86155		260.2	0.87686		260.2	0.88204		260.2	0.88093		260.2	0.88431		260.2	--		260.2	0.89537		260.2	0.89531		260.2	0.88922		260.2	0.89077
	260.4	0.8464		260.4	0.86428		260.4	0.86948		260.4	0.86961		260.4	0.87773		260.4	--		260.4	0.89161		260.4	0.88118		260.4	0.88091		260.4	0.89153
	260.6	0.8354		260.6	0.85432		260.6	0.86037		260.6	0.85893		260.6	0.86409		260.6	--		260.6	0.88397		260.6	0.87698		260.6	0.873		260.6	0.87797
	260.8	0.82382		260.8	0.8389		260.8	0.84732		260.8	0.84825		260.8	0.85186		260.8	--		260.8	0.86481		260.8	0.87742		260.8	0.86865		260.8	0.85763
	261	0.81223		261	0.82775		261	0.8355		261	0.83822		261	0.84387		261	--		261	0.85795		261	0.86174		261	0.85639		261	0.84557
	261.2	0.79916		261.2	0.81493		261.2	0.82171		261.2	0.8269		261.2	0.83164		261.2	--		261.2	0.84655		261.2	0.85909		261.2	0.85203		261.2	0.84783
	261.4	0.78519		261.4	0.80212		261.4	0.81309		261.4	0.81299		261.4	0.81941		261.4	--		261.4	0.83826		261.4	0.84363		261.4	0.83779		261.4	0.84181
	261.6	0.77034		261.6	0.79097		261.6	0.7993		261.6	0.80263		261.6	0.80671		261.6	--		261.6	0.83075		261.6	0.83281		261.6	0.82711		261.6	0.83804
	261.8	0.75697		261.8	0.77673		261.8	0.78624		261.8	0.79002		261.8	0.7959		261.8	--		261.8	0.81495		261.8	0.82287		261.8	0.81049		261.8	0.84407
	262	0.74271		262	0.76416		262	0.77196		262	0.77902		262	0.78602		262	--		262	0.80006		262	0.81338		262	0.80179		262	0.81318
	262.2	0.72844		262.2	0.75182		262.2	0.76211		262.2	0.76543		262.2	0.77285		262.2	--		262.2	0.79436		262.2	0.81139		262.2	0.80337		262.2	0.79812
	262.4	0.71329		262.4	0.73806		262.4	0.74758		262.4	0.75248		262.4	0.75922		262.4	--		262.4	0.78776		262.4	0.79792		262.4	0.79506		262.4	0.79058
	262.6	0.70052		262.6	0.72145		262.6	0.73477		262.6	0.73987		262.6	0.74558		262.6	--		262.6	0.76989		262.6	0.78599		262.6	0.78675		262.6	0.79134
	262.8	0.68388		262.8	0.70816		262.8	0.71754		262.8	0.72434		262.8	0.73194		262.8	--		262.8	0.75746		262.8	0.76788		262.8	0.77489		262.8	0.77702
	263	0.66962		263	0.69322		263	0.70325		263	0.7101		263	0.71877		263	--		263	0.7506		263	0.76346		263	0.76341		263	0.76045
	263.2	0.65446		263.2	0.67447		263.2	0.68601		263.2	0.69457		263.2	0.70278		263.2	--		263.2	0.73791		263.2	0.75131		263.2	0.74719		263.2	0.74237
	263.4	0.63515		263.4	0.65905		263.4	0.67075		263.4	0.67839		263.4	0.68867		263.4	--		263.4	0.72547		263.4	0.73607		263.4	0.74165		263.4	0.72791
	263.6	0.62119		263.6	0.64434		263.6	0.65622		263.6	0.66351		263.6	0.66939		263.6	--		263.6	0.70903		263.6	0.72481		263.6	0.7195		263.6	0.7151
	263.8	0.60306		263.8	0.62631		263.8	0.64169		263.8	0.64927		263.8	0.65763		263.8	--		263.8	0.70048		263.8	0.70692		263.8	0.70446		263.8	0.70704
	264	0.58316		264	0.60922		264	0.6274		264	0.63245		264	0.644		264	--		264	0.68261		264	0.6961		264	0.69141		264	0.69559
	264.2	0.56712		264.2	0.5919		264.2	0.60992		264.2	0.61853		264.2	0.62848		264.2	--		264.2	0.67044		264.2	0.6813		264.2	0.67954		264.2	0.68226
	264.4	0.55107		264.4	0.57387		264.4	0.59268		264.4	0.60139		264.4	0.61108		264.4	--		264.4	0.65943		264.4	0.66474		264.4	0.67004		264.4	0.68234
	264.6	0.53354		264.6	0.56035		264.6	0.57593		264.6	0.58586		264.6	0.59462		264.6	--		264.6	0.64182		264.6	0.65524		264.6	0.66094		264.6	0.6446
	264.8	0.51601		264.8	0.54326		264.8	0.55845		264.8	0.56838		264.8	0.57769		264.8	--		264.8	0.63185		264.8	0.64066		264.8	0.6467		264.8	0.65318
	265	0.49967		265	0.52499		265	0.54195		265	0.55382		265	0.5617		265	--		265	0.62304		265	0.62344		265	0.63523		265	0.62923
	265.2	0.48185		265.2	0.51005		265.2	0.52693		265.2	0.53926		265.2	0.55088		265.2	--		265.2	0.60634		265.2	0.61129		265.2	0.61386		265.2	0.61928
	265.4	0.46669		265.4	0.49581		265.4	0.5124		265.4	0.52212		265.4	0.5363		265.4	--		265.4	0.59585		265.4	0.60091		265.4	0.60437		265.4	0.61589
	265.6	0.45303		265.6	0.48063		265.6	0.49639		265.6	0.50659		265.6	0.5189		265.6	--		265.6	0.58212		265.6	0.59163		265.6	0.59408		265.6	0.59661
	265.8	0.43698		265.8	0.46378		265.8	0.48235		265.8	0.493		265.8	0.50432		265.8	--		265.8	0.56736		265.8	0.57927		265.8	0.58775		265.8	0.58539
	266	0.42242		266	0.44788		266	0.4661		266	0.47908		266	0.48974		266	--		266	0.55791		266	0.56624		266	0.57984		266	0.56708
	266.2	0.40668		266.2	0.43412		266.2	0.45305		266.2	0.46452		266.2	0.47375		266.2	0.51209		266.2	0.55079		266.2	0.55563		266.2	0.56322		266.2	0.55857
	266.4	0.39152		266.4	0.41965		266.4	0.43827		266.4	0.44899		266.4	0.4627		266.4	0.49671		266.4	0.53849		266.4	0.54503		266.4	0.54977		266.4	0.54878
	266.6	0.37786		266.6	0.40636		266.6	0.42473		266.6	0.43605		266.6	0.4492		266.6	0.48397		266.6	0.5302		266.6	0.52979		266.6	0.54067		266.6	0.54539
	266.8	0.36508		266.8	0.39165		266.8	0.40847		266.8	0.42182		266.8	0.43815		266.8	0.4695		266.8	0.51375		266.8	0.52206		266.8	0.52999		266.8	0.52271
	267	0.35468		267	0.37955		267	0.39641		267	0.40952		267	0.42428		267	0.45684		267	0.50676		267	0.51323		267	0.51377		267	0.52008
	267.2	0.34042		267.2	0.36603		267.2	0.38385		267.2	0.3982		267.2	0.41154		267.2	0.43993		267.2	0.49873		267.2	0.49887		267.2	0.50625		267.2	0.50659
	267.4	0.32557		267.4	0.3525		267.4	0.37006		267.4	0.38623		267.4	0.39785		267.4	0.43038		267.4	0.49148		267.4	0.49159		267.4	0.48251		267.4	0.49461
	267.6	0.31339		267.6	0.33898		267.6	0.35774		267.6	0.37361		267.6	0.3859		267.6	0.41674		267.6	0.48591		267.6	0.47127		267.6	0.48251		267.6	0.48791
	267.8	0.30091		267.8	0.32854		267.8	0.34469		267.8	0.36066		267.8	0.37227		267.8	0.40575		267.8	0.47594		267.8	0.46486		267.8	0.46946		267.8	0.48505
	268	0.28694		268	0.31383		268	0.33312		268	0.3461		268	0.35919		268	0.38801		268	--		268	0.4589		268	0.45403		268	0.47955
	268.2	0.27542		268.2	0.30268		268.2	0.31982		268.2	0.33575		268.2	0.34998		268.2	0.37869		268.2	--		268.2	0.44388		268.2	0.44849		268.2	0.46546
	268.4	0.26421		268.4	0.28963		268.4	0.30578		268.4	0.32346		268.4	0.33629		268.4	0.36368		268.4	--		268.4	0.43173		268.4	0.44255		268.4	0.45024
	268.6	0.25269		268.6	0.27705		268.6	0.29519		268.6	0.3109		268.6	0.32543		268.6	0.35284		268.6	--		268.6	0.42334		268.6	0.4295		268.6	0.43857
	268.8	0.23935		268.8	0.26638		268.8	0.28239		268.8	0.29731		268.8	0.30986		268.8	0.34185		268.8	--		268.8	0.41163		268.8	0.41842		268.8	0.418
	269	0.22749		269	0.25451		269	0.27106		269	0.28518		269	0.29895		269	0.33245		269	--		269	0.40567		269	0.41249		269	0.43397
	269.2	0.21638		269.2	0.24312		269.2	0.25924		269.2	0.27272		269.2	0.28907		269.2	0.32078		269.2	--		269.2	0.39352		269.2	0.40497		269.2	0.4122
	269.4	0.20672		269.4	0.23173		269.4	0.24914		269.4	0.2615		269.4	0.27628		269.4	0.30752		269.4	--		269.4	0.38579		269.4	0.39587		269.4	0.39586
	269.6	0.19662		269.6	0.22011		269.6	0.23978		269.6	0.25124		269.6	0.26579		269.6	0.29713		269.6	--		269.6	0.37718		269.6	0.38		269.6	0.38524
	269.8	0.18691		269.8	0.21109		269.8	0.22988		269.8	0.24115		269.8	0.25493		269.8	0.28682		269.8	--		269.8	0.36879		269.8	0.37174		269.8	0.37175
	270	0.17701		270	0.20115		270	0.21838		270	0.23021		270	0.2459		270	0.27652		270	--		270	0.35775		270	0.37114		270	0.36731
	270.2	0.17009		270.2	0.19197		270.2	0.20856		270.2	0.22167		270.2	0.23664		270.2	0.26772		270.2	--		270.2	0.34692		270.2	--		270.2	--
	270.4	0.16061		270.4	0.18226		270.4	0.19969		270.4	0.2119		270.4	0.22737		270.4	0.25484		270.4	--		270.4	0.34096		270.4	--		270.4	--
	270.6	0.15253		270.6	0.17441		270.6	0.19056		270.6	0.20274		270.6	0.21801		270.6	0.24802		270.6	--		270.6	0.33345		270.6	--		270.6	--
	270.8	0.14377		270.8	0.1663		270.8	0.18287		270.8	0.19727		270.8	0.20833		270.8	0.23649		270.8	--		270.8	0.32925		270.8	--		270.8	--
	271	0.13723		271	0.15901		271	0.17492		271	0.18695		271	0.20179		271	0.23013		271	--		271	0.32351		271	--		271	--
	271.2	0.13028		271.2	0.15159		271.2	0.16719		271.2	0.18045		271.2	0.19285		271.2	0.223		271.2	--		271.2	0.31512		271.2	--		271.2	--
	271.4	0.1235		271.4	0.14461		271.4	0.161		271.4	0.17339		271.4	0.18589		271.4	0.21557		271.4	--		271.4	0.30695		271.4	--		271.4	--
	271.6	0.11753		271.6	0.13733		271.6	0.1533		271.6	0.16595		271.6	0.17875		271.6	0.20731		271.6	--		271.6	0.30054		271.6	--		271.6	--
	271.8	0.11064		271.8	0.13099		271.8	0.14677		271.8	0.15932		271.8	0.17235		271.8	0.20193		271.8	--		271.8	0.29679		271.8	--		271.8	--
	272	0.10496		272	0.12523		272	0.13936		272	0.15185		272	0.16515		272	0.19261		272	--		272	--		272	--		272	--
	272.2	0.09905		272.2	0.11929		272.2	0.1336		272.2	0.14544		272.2	0.15913		272.2	0.18768		272.2	--		272.2	--		272.2	--		272.2	--
	272.4	0.09308		272.4	0.11294		272.4	0.12724		272.4	0.13874		272.4	0.15133		272.4	0.17942		272.4	--		272.4	--		272.4	--		272.4	--
	272.6	0.08874		272.6	0.1067		272.6	0.12104		272.6	0.13334		272.6	0.1462		272.6	0.17351		272.6	--		272.6	--		272.6	--		272.6	--
	272.8	0.08435		272.8	0.10136		272.8	0.11518		272.8	0.12771		272.8	0.13995		272.8	0.16631		272.8	--		272.8	--		272.8	--		272.8	--
	273	0.07947		273	0.09604		273	0.11005		273	0.12179		273	0.13496		273	0.16047		273	--		273	--		273	--		273	--
	273.2	0.07442		273.2	0.09146		273.2	0.10441		273.2	0.11664		273.2	0.12951		273.2	0.15486		273.2	--		273.2	--		273.2	--		273.2	--
	273.4	0.07005		273.4	0.08688		273.4	0.09973		273.4	0.11063		273.4	0.12297		273.4	0.14956		273.4	--		273.4	--		273.4	--		273.4	--
	273.6	0.06679		273.6	0.08171		273.6	0.09451		273.6	0.1049		273.6	0.11723		273.6	0.14289		273.6	--		273.6	--		273.6	--		273.6	--
	273.8	0.06254		273.8	0.07647		273.8	0.09082		273.8	0.10014		273.8	0.11093		273.8	0.13712		273.8	--		273.8	--		273.8	--		273.8	--
	274	0.05862		274	0.07253		274	0.08629		274	0.09487		274	0.10679		274	0.13144		274	--		274	--		274	--		274	--
	274.2	0.05565		274.2	0.06888		274.2	0.08141		274.2	0.09095		274.2	0.10247		274.2	0.12697		274.2	--		274.2	--		274.2	--		274.2	--
	274.4	0.05235		274.4	0.06506		274.4	0.07784		274.4	0.08578		274.4	0.09762		274.4	0.1228		274.4	--		274.4	--		274.4	--		274.4	--
	274.6	0.0489		274.6	0.06124		274.6	0.07422		274.6	0.08238		274.6	0.09569		274.6	0.11908		274.6	--		274.6	--		274.6	--		274.6	--
	274.8	0.04617		274.8	0.05825		274.8	0.07016		274.8	0.07872		274.8	0.08972		274.8	0.11484		274.8	--		274.8	--		274.8	--		274.8	--
	275	0.04337		275	0.05514		275	0.06673		275	0.07494		275	0.08713		275	0.1106		275	--		275	--		275	--		275	--
	275.2	0.04132		275.2	0.05196		275.2	0.06358		275.2	0.07222		275.2	0.08464		275.2	0.10688		275.2	--		275.2	--		275.2	--		275.2	--
	275.4	0.0388		275.4	0.04904		275.4	0.06068		275.4	0.06995		275.4	0.08046		275.4	0.10347		275.4	--		275.4	--		275.4	--		275.4	--
	275.6	0.03654		275.6	0.04617		275.6	0.05814		275.6	0.0664		275.6	0.07688		275.6	0.09961		275.6	--		275.6	--		275.6	--		275.6	--
	275.8	0.0344		275.8	0.04365		275.8	0.05563		275.8	0.06355		275.8	0.07444		275.8	0.09688		275.8	--		275.8	--		275.8	--		275.8	--
	276	0.03262		276	0.04171		276	0.05294		276	0.06099		276	0.07147		276	0.09384		276	--		276	--		276	--		276	--
	276.2	0.03099		276.2	0.03976		276.2	0.05063		276.2	0.05815		276.2	0.06955		276.2	0.09127		276.2	--		276.2	--		276.2	--		276.2	--
	276.4	0.02926		276.4	0.03798		276.4	0.04863		276.4	0.05611		276.4	0.06635		276.4	0.08846		276.4	--		276.4	--		276.4	--		276.4	--
	276.6	0.02793		276.6	0.0362		276.6	0.04681		276.6	0.054		276.6	0.06475		276.6	0.08528		276.6	--		276.6	--		276.6	--		276.6	--
	276.8	0.02576		276.8	0.03378		276.8	0.04447		276.8	0.0519		276.8	0.06291		276.8	0.08392		276.8	--		276.8	--		276.8	--		276.8	--
	277	0.02484		277	0.03224		277	0.04263		277	0.05002		277	0.06033		277	0.08134		277	--		277	--		277	--		277	--
	277.2	0.02385		277.2	0.03049		277.2	0.04061		277.2	0.04886		277.2	0.05831		277.2	0.07982		277.2	--		277.2	--		277.2	--		277.2	--
	277.4	0.02252		277.4	0.02947		277.4	0.03923		277.4	0.04569		277.4	0.05638		277.4	0.07724		277.4	--		277.4	--		277.4	--		277.4	--
	277.6	0.02172		277.6	0.02795		277.6	0.03748		277.6	0.04439		277.6	0.05421		277.6	0.07596		277.6	--		277.6	--		277.6	--		277.6	--
	277.8	0.02026		277.8	0.02655		277.8	0.03585		277.8	0.04297		277.8	0.05224		277.8	0.07383		277.8	--		277.8	--		277.8	--		277.8	--
	278	0.01877		278	0.0251		278	0.03455		278	0.04129		278	0.04965		278	0.07194		278	--		278	--		278	--		278	--
	278.2	0.01779		278.2	0.02375		278.2	0.033		278.2	0.03986		278.2	0.04852		278.2	0.07045		278.2	--		278.2	--		278.2	--		278.2	--
	278.4	0.01696		278.4	0.02244		278.4	0.03179		278.4	0.03812		278.4	0.04711		278.4	0.06844		278.4	--		278.4	--		278.4	--		278.4	--
	278.6	0.01637		278.6	0.0213		278.6	0.03039		278.6	0.03656		278.6	0.04561		278.6	0.06656		278.6	--		278.6	--		278.6	--		278.6	--
	278.8	0.0147		278.8	0.02009		278.8	0.02908		278.8	0.03504		278.8	0.04382		278.8	0.06458		278.8	--		278.8	--		278.8	--		278.8	--
	279	0.01414		279	0.01893		279	0.0277		279	0.03414		279	0.04222		279	0.0622		279	--		279	--		279	--		279	--
	279.2	0.01384		279.2	0.01827		279.2	0.0264		279.2	0.03291		279.2	0.04045		279.2	0.06093		279.2	--		279.2	--		279.2	--		279.2	--
	279.4	0.01316		279.4	0.0171		279.4	0.02521		279.4	0.03178		279.4	0.03882		279.4	0.05955		279.4	--		279.4	--		279.4	--		279.4	--
	279.6	0.0123		279.6	0.01654		279.6	0.02408		279.6	0.03071		279.6	0.03765		279.6	0.05924		279.6	--		279.6	--		279.6	--		279.6	--
	279.8	0.01144		279.8	0.01578		279.8	0.02347		279.8	0.02967		279.8	0.03695		279.8	0.05688		279.8	--		279.8	--		279.8	--		279.8	--
	280	0.01096		280	0.01497		280	0.02246		280	0.02793		280	0.03564		280	0.0553		280	--		280	--		280	--		280	--
	280.2	0.00998		280.2	0.01421		280.2	0.02182		280.2	0.02712		280.2	0.0346		280.2	0.05421		280.2	--		280.2	--		280.2	--		280.2	--
	280.4	0.00939		280.4	0.01364		280.4	0.02066		280.4	0.0265		280.4	0.03367		280.4	0.05288		280.4	--		280.4	--		280.4	--		280.4	--
	280.6	0.00927		280.6	0.01298		280.6	0.0198		280.6	0.02579		280.6	0.03303		280.6	0.05158		280.6	--		280.6	--		280.6	--		280.6	--
	280.8	0.009		280.8	0.01243		280.8	0.01908		280.8	0.02488		280.8	0.03259		280.8	0.05055		280.8	--		280.8	--		280.8	--		280.8	--
	281	0.00832		281	0.01207		281	0.01857		281	0.02405		281	0.03216		281	0.05022		281	--		281	--		281	--		281	--
	281.2	0.00804		281.2	0.01172		281.2	0.01783		281.2	0.02304		281.2	0.03065		281.2	0.04827		281.2	--		281.2	--		281.2	--		281.2	--
	281.4	0.00793		281.4	0.01115		281.4	0.01725		281.4	0.02246		281.4	0.02994		281.4	0.04755		281.4	--		281.4	--		281.4	--		281.4	--
	281.6	0.00745		281.6	0.01059		281.6	0.01682		281.6	0.02182		281.6	0.02954		281.6	0.04798		281.6	--		281.6	--		281.6	--		281.6	--
	281.8	0.00752		281.8	0.01023		281.8	0.0163		281.8	0.02097		281.8	0.02963		281.8	0.04562		281.8	--		281.8	--		281.8	--		281.8	--
	282	0.00742		282	0.0096		282	0.01555		282	0.02083		282	0.02864		282	0.04545		282	--		282	--		282	--		282	--
	282.2	0.00656		282.2	0.0095		282.2	0.01525		282.2	0.0202		282.2	0.02806		282.2	0.04422		282.2	--		282.2	--		282.2	--		282.2	--
	282.4	0.00659		282.4	0.00918		282.4	0.01486		282.4	0.01928		282.4	0.02686		282.4	0.04349		282.4	--		282.4	--		282.4	--		282.4	--
	282.6	0.00627		282.6	0.00866		282.6	0.01459		282.6	0.01892		282.6	0.02669		282.6	0.04292		282.6	--		282.6	--		282.6	--		282.6	--
	282.8	0.00618		282.8	0.00815		282.8	0.01414		282.8	0.01867		282.8	0.02575		282.8	0.04164		282.8	--		282.8	--		282.8	--		282.8	--
	283	0.0058		283	0.0078		283	0.01385		283	0.01839		283	0.02582		283	0.04132		283	--		283	--		283	--		283	--
	283.2	0.00547		283.2	0.00748		283.2	0.0133		283.2	0.01788		283.2	0.02541		283.2	0.04066		283.2	--		283.2	--		283.2	--		283.2	--
	283.4	0.0053		283.4	0.00701		283.4	0.01282		283.4	0.0175		283.4	0.02479		283.4	0.0389		283.4	--		283.4	--		283.4	--		283.4	--
	283.6	0.0047		283.6	0.00689		283.6	0.01259		283.6	0.01672		283.6	0.02417		283.6	0.03927		283.6	--		283.6	--		283.6	--		283.6	--
	283.8	0.00481		283.8	0.00644		283.8	0.01235		283.8	0.0162		283.8	0.02361		283.8	0.03825		283.8	--		283.8	--		283.8	--		283.8	--
	284	0.00494		284	0.0064		284	0.01196		284	0.01635		284	0.0234		284	0.03821		284	--		284	--		284	--		284	--
	284.2	0.00424		284.2	0.00623		284.2	0.01152		284.2	0.01638		284.2	0.02326		284.2	0.03801		284.2	--		284.2	--		284.2	--		284.2	--
	284.4	0.00432		284.4	0.00584		284.4	0.01145		284.4	0.01597		284.4	0.02267		284.4	0.03723		284.4	--		284.4	--		284.4	--		284.4	--
	284.6	0.00423		284.6	0.00567		284.6	0.01115		284.6	0.0153		284.6	0.02239		284.6	0.03684		284.6	--		284.6	--		284.6	--		284.6	--
	284.8	0.00428		284.8	0.00591		284.8	0.01108		284.8	0.01525		284.8	0.02201		284.8	0.03592		284.8	--		284.8	--		284.8	--		284.8	--
	285	0.00421		285	0.00555		285	0.01053		285	0.01482		285	0.02157		285	0.03522		285	--		285	--		285	--		285	--
	285.2	0.00392		285.2	0.00512		285.2	0.01054		285.2	0.01474		285.2	0.02129		285.2	0.03524		285.2	--		285.2	--		285.2	--		285.2	--
	285.4	0.00379		285.4	0.00485		285.4	0.01027		285.4	0.0143		285.4	0.02104		285.4	0.03458		285.4	--		285.4	--		285.4	--		285.4	--
	285.6	0.00359		285.6	0.00465		285.6	0.01018		285.6	0.01447		285.6	0.02021		285.6	0.03406		285.6	--		285.6	--		285.6	--		285.6	--
	285.8	0.00341		285.8	0.0044		285.8	0.01008		285.8	0.01386		285.8	0.02029		285.8	0.03401		285.8	--		285.8	--		285.8	--		285.8	--
	286	0.00353		286	0.0042		286	0.00985		286	0.01401		286	0.01992		286	0.03371		286	--		286	--		286	--		286	--
	286.2	0.00329		286.2	0.00385		286.2	0.00993		286.2	0.01337		286.2	0.01961		286.2	0.03383		286.2	--		286.2	--		286.2	--		286.2	--
	286.4	0.00333		286.4	0.00367		286.4	0.0095		286.4	0.01303		286.4	0.01971		286.4	0.03293		286.4	--		286.4	--		286.4	--		286.4	--
	286.6	0.00286		286.6	0.0038		286.6	0.00945		286.6	0.01326		286.6	0.01957		286.6	0.03255		286.6	--		286.6	--		286.6	--		286.6	--
	286.8	0.00279		286.8	0.00375		286.8	0.00922		286.8	0.01304		286.8	0.01908		286.8	0.03196		286.8	--		286.8	--		286.8	--		286.8	--
	287	0.00278		287	0.00369		287	0.00924		287	0.01306		287	0.019		287	0.03146		287	--		287	--		287	--		287	--
	287.2	0.00278		287.2	0.00344		287.2	0.00896		287.2	0.01269		287.2	0.01863		287.2	0.03146		287.2	--		287.2	--		287.2	--		287.2	--
	287.4	0.00246		287.4	0.00304		287.4	0.00884		287.4	0.01267		287.4	0.01861		287.4	0.03107		287.4	--		287.4	--		287.4	--		287.4	--
	287.6	0.0025		287.6	0.00289		287.6	0.00872		287.6	0.01263		287.6	0.01866		287.6	0.03019		287.6	--		287.6	--		287.6	--		287.6	--
	287.8	0.00236		287.8	0.00297		287.8	0.00835		287.8	0.01243		287.8	0.01822		287.8	0.03053		287.8	--		287.8	--		287.8	--		287.8	--
	288	0.00236		288	0.00293		288	0.00823		288	0.01197		288	0.01777		288	0.02956		288	--		288	--		288	--		288	--
	288.2	0.00246		288.2	0.00277		288.2	0.0083		288.2	0.01175		288.2	0.01791		288.2	0.02945		288.2	--		288.2	--		288.2	--		288.2	--
	288.4	0.00216		288.4	0.00257		288.4	0.00784		288.4	0.01174		288.4	0.01742		288.4	0.02939		288.4	--		288.4	--		288.4	--		288.4	--
	288.6	0.0023		288.6	0.00226		288.6	0.00796		288.6	0.01151		288.6	0.01715		288.6	0.02905		288.6	--		288.6	--		288.6	--		288.6	--
	288.8	0.00198		288.8	0.00222		288.8	0.00772		288.8	0.01138		288.8	0.0172		288.8	0.02908		288.8	--		288.8	--		288.8	--		288.8	--
	289	0.00214		289	0.00179		289	0.00742		289	0.01133		289	0.01707		289	0.02856		289	--		289	--		289	--		289	--
	289.2	0.00205		289.2	0.00181		289.2	0.00721		289.2	0.01109		289.2	0.01691		289.2	0.0286		289.2	--		289.2	--		289.2	--		289.2	--
	289.4	0.00178		289.4	0.00178		289.4	0.00683		289.4	0.01116		289.4	0.01687		289.4	0.02789		289.4	--		289.4	--		289.4	--		289.4	--
	289.6	0.00176		289.6	0.00184		289.6	0.00702		289.6	0.01065		289.6	0.01648		289.6	0.02736		289.6	--		289.6	--		289.6	--		289.6	--
	289.8	0.00144		289.8	0.00154		289.8	0.00716		289.8	0.01096		289.8	0.01658		289.8	0.02735		289.8	--		289.8	--		289.8	--		289.8	--
	290	0.00172		290	0.0015		290	0.00691		290	0.01077		290	0.01654		290	0.02713		290	--		290	--		290	--		290	--
	290.2	0.0014		290.2	0.00125		290.2	0.00665		290.2	0.01066		290.2	0.01624		290.2	0.02637		290.2	--		290.2	--		290.2	--		290.2	--
	290.4	0.00171		290.4	0.00137		290.4	0.00668		290.4	0.01068		290.4	0.01568		290.4	0.02614		290.4	--		290.4	--		290.4	--		290.4	--
	290.6	0.0014		290.6	0.00146		290.6	0.00647		290.6	0.01042		290.6	0.01595		290.6	0.02568		290.6	--		290.6	--		290.6	--		290.6	--
	290.8	0.00138		290.8	0.00154		290.8	0.00624		290.8	0.01042		290.8	0.01576		290.8	0.02577		290.8	--		290.8	--		290.8	--		290.8	--
	291	0.00107		291	0.00137		291	0.00614		291	0.01043		291	0.01556		291	0.02562		291	--		291	--		291	--		291	--
	291.2	0.00106		291.2	0.00152		291.2	0.00591		291.2	0.01017		291.2	0.01576		291.2	0.02566		291.2	--		291.2	--		291.2	--		291.2	--
	291.4	0.00109		291.4	0.00124		291.4	0.00603		291.4	0.0102		291.4	0.01534		291.4	0.02527		291.4	--		291.4	--		291.4	--		291.4	--
	291.6	0.00106		291.6	0.0012		291.6	0.00589		291.6	0.01		291.6	0.01547		291.6	0.02474		291.6	--		291.6	--		291.6	--		291.6	--
	291.8	0.00112		291.8	0.0013		291.8	0.00579		291.8	0.00965		291.8	0.01572		291.8	0.02466		291.8	--		291.8	--		291.8	--		291.8	--
	292	0.000962627		292	0.0013		292	0.00574		292	0.00957		292	0.01536		292	0.0245		292	--		292	--		292	--		292	--
	292.2	0.0009448		292.2	0.00102		292.2	0.00552		292.2	0.0096		292.2	0.01548		292.2	0.02453		292.2	--		292.2	--		292.2	--		292.2	--
	292.4	0.000834871		292.4	0.00109		292.4	0.00556		292.4	0.0095		292.4	0.01504		292.4	0.02424		292.4	--		292.4	--		292.4	--		292.4	--
	292.6	0.000620954		292.6	0.00101		292.6	0.00547		292.6	0.00926		292.6	0.01506		292.6	0.0238		292.6	--		292.6	--		292.6	--		292.6	--
	292.8	0.000689288		292.8	0.000854155		292.8	0.00556		292.8	0.00954		292.8	0.01497		292.8	0.02312		292.8	--		292.8	--		292.8	--		292.8	--
	293	0.000808131		293	0.000847037		293	0.00555		293	0.00936		293	0.01482		293	0.02281		293	--		293	--		293	--		293	--
	293.2	0.000567475		293.2	0.00105		293.2	0.00543		293.2	0.00912		293.2	0.01488		293.2	0.02246		293.2	--		293.2	--		293.2	--		293.2	--
	293.4	0.000505082		293.4	0.000984651		293.4	0.00537		293.4	0.00918		293.4	0.01454		293.4	0.02226		293.4	--		293.4	--		293.4	--		293.4	--
	293.6	0.000546677		293.6	0.000946689		293.6	0.00526		293.6	0.00919		293.6	0.01459		293.6	0.02199		293.6	--		293.6	--		293.6	--		293.6	--
	293.8	0.000252541		293.8	0.000773485		293.8	0.00513		293.8	0.00908		293.8	0.01424		293.8	0.02252		293.8	--		293.8	--		293.8	--		293.8	--
	294	0.000424863		294	0.000714169		294	0.00511		294	0.00878		294	0.01434		294	0.02214		294	--		294	--		294	--		294	--
	294.2	0.000264425		294.2	0.000889745		294.2	0.00524		294.2	0.00869		294.2	0.01424		294.2	0.02182		294.2	--		294.2	--		294.2	--		294.2	--
	294.4	1.18843e-05		294.4	0.001		294.4	0.00497		294.4	0.00854		294.4	0.01375		294.4	0.02194		294.4	--		294.4	--		294.4	--		294.4	--
	294.6	1.18843e-05		294.6	0.000718914		294.6	0.00492		294.6	0.00869		294.6	0.01344		294.6	0.02188		294.6	--		294.6	--		294.6	--		294.6	--
	294.8	0.000392181		294.8	0.000543338		294.8	0.00501		294.8	0.00868		294.8	0.01342		294.8	0.02082		294.8	--		294.8	--		294.8	--		294.8	--
	295	0.000326818		295	0.000521984		295	0.00501		295	0.00852		295	0.01354		295	0.02148		295	--		295	--		295	--		295	--
	295.2	0.000121814		295.2	0.000645362		295.2	0.00491		295.2	0.00828		295.2	0.01313		295.2	0.02159		295.2	--		295.2	--		295.2	--		295.2	--
	295.4	0.000300078		295.4	0.000647734		295.4	0.00499		295.4	0.00838		295.4	0.01291		295.4	0.02124		295.4	--		295.4	--		295.4	--		295.4	--
	295.6	0.000213917		295.6	0.000707051		295.6	0.005		295.6	0.00811		295.6	0.01303		295.6	0.02139		295.6	--		295.6	--		295.6	--		295.6	--
	295.8	0.00016638		295.8	0.000484021		295.8	0.00503		295.8	0.00799		295.8	0.01294		295.8	0.02106		295.8	--		295.8	--		295.8	--		295.8	--
	296	0.000228772		296	0.000374879		296	0.00496		296	0.00789		296	0.01246		296	0.0212		296	--		296	--		296	--		296	--
	296.2	0.000160438		296.2	0.000253874		296.2	0.0048		296.2	0.00796		296.2	0.0125		296.2	0.0211		296.2	--		296.2	--		296.2	--		296.2	--
	296.4	0.000326818		296.4	0.000322681		296.4	0.00478		296.4	0.00773		296.4	0.01227		296.4	0.02084		296.4	--		296.4	--		296.4	--		296.4	--
	296.6	0.000303049		296.6	0.000374879		296.6	0.00453		296.6	0.00762		296.6	0.01209		296.6	0.02068		296.6	--		296.6	--		296.6	--		296.6	--
	296.8	0.0003595		296.8	0.000175576		296.8	0.0046		296.8	0.00739		296.8	0.01203		296.8	0.02092		296.8	--		296.8	--		296.8	--		296.8	--
	297	0.00019312		297	0.000270483		297	0.0046		297	0.00767		297	0.01166		297	0.02125		297	--		297	--		297	--		297	--
	297.2	0.00027631		297.2	0.000242011		297.2	0.00471		297.2	0.00743		297.2	0.01197		297.2	0.02108		297.2	--		297.2	--		297.2	--		297.2	--
	297.4	0.000341673		297.4	0.000251501		297.4	0.00443		297.4	0.0075		297.4	0.01134		297.4	0.02037		297.4	--		297.4	--		297.4	--		297.4	--
	297.6	0.00041595		297.6	0.000291836		297.6	0.00448		297.6	0.00727		297.6	0.01153		297.6	0.02046		297.6	--		297.6	--		297.6	--		297.6	--
	297.8	0		297.8	0.000121005		297.8	0.00445		297.8	0.007		297.8	0.0115		297.8	0.02022		297.8	--		297.8	--		297.8	--		297.8	--
	298	0.000288194		298	0.000225402		298	0.00437		298	0.00692		298	0.01141		298	0.02037		298	--		298	--		298	--		298	--
	298.2	0.000424863		298.2	0.000185067		298.2	0.00469		298.2	0.00711		298.2	0.01145		298.2	0.01982		298.2	--		298.2	--		298.2	--		298.2	--
	298.4	0.000531822		298.4	0.000154222		298.4	0.00442		298.4	0.0068		298.4	0.01132		298.4	0.01995		298.4	--		298.4	--		298.4	--		298.4	--
	298.6	0.000603127		298.6	9.01608e-05		298.6	0.00441		298.6	0.00664		298.6	0.01143		298.6	0.01947		298.6	--		298.6	--		298.6	--		298.6	--
	298.8	0.000516966		298.8	9.25335e-05		298.8	0.00433		298.8	0.00661		298.8	0.01132		298.8	0.0194		298.8	--		298.8	--		298.8	--		298.8	--
	299	0.000264425		299	0.00019693		299	0.00442		299	0.00672		299	0.01117		299	0.01964		299	--		299	--		299	--		299	--
	299.2	0.000228772		299.2	7.11796e-05		299.2	0.00431		299.2	0.00671		299.2	0.01148		299.2	0.01977		299.2	--		299.2	--		299.2	--		299.2	--
	299.4	0.000368413		299.4	0.000173204		299.4	0.00444		299.4	0.00665		299.4	0.01107		299.4	0.01941		299.4	--		299.4	--		299.4	--		299.4	--
	299.6	0.000344644		299.6	0.00023252		299.6	0.00445		299.6	0.00654		299.6	0.01102		299.6	0.0192		299.6	--		299.6	--		299.6	--		299.6	--
	299.8	0.000326818		299.8	0.000263365		299.8	0.00438		299.8	0.00648		299.8	0.01104		299.8	0.019		299.8	--		299.8	--		299.8	--		299.8	--
	300	0.000338702		300	3.55898e-05		300	0.00426		300	0.00623		300	0.01128		300	0.01859		300	--		300	--		300	--		300	--
	300.2	0.00041595		300.2	3.32172e-05		300.2	0.00424		300.2	0.00635		300.2	0.01096		300.2	0.01862		300.2	--		300.2	--		300.2	--		300.2	--
	300.4	0.000579359		300.4	0.000154222		300.4	0.0043		300.4	0.00633		300.4	0.01076		300.4	0.01909		300.4	--		300.4	--		300.4	--		300.4	--
	300.6	0.00103		300.6	6.40617e-05		300.6	0.00413		300.6	0.00623		300.6	0.01094		300.6	0.01859		300.6	--		300.6	--		300.6	--		300.6	--
	300.8	0.000656607		300.8	6.1689e-05		300.8	0.00397		300.8	0.00616		300.8	0.01069		300.8	0.01853		300.8	--		300.8	--		300.8	--		300.8	--
	301	0.000680375		301	7.35523e-05		301	0.00406		301	0.00619		301	0.01094		301	0.0183		301	--		301	--		301	--		301	--
	301.2	0.00072197		301.2	0		301.2	0.00383		301.2	0.00606		301.2	0.01084		301.2	0.01804		301.2	--		301.2	--		301.2	--		301.2	--
	301.4	0.000716028		301.4	6.40617e-05		301.4	0.00387		301.4	0.00613		301.4	0.011		301.4	0.01802		301.4	--		301.4	--		301.4	--		301.4	--
	301.6	0.000647693		301.6	0.000168458		301.6	0.00392		301.6	0.006		301.6	0.01052		301.6	0.01791		301.6	--		301.6	--		301.6	--		301.6	--
	301.8	0.000929945		301.8	0.000239638		301.8	0.00389		301.8	0.00612		301.8	0.01056		301.8	0.01771		301.8	--		301.8	--		301.8	--		301.8	--
	302	0.000626896		302	0.000275228		302	0.00381		302	0.00602		302	0.01015		302	0.01743		302	--		302	--		302	--		302	--
	302.2	0.000849726		302.2	8.77882e-05		302.2	0.0038		302.2	0.00613		302.2	0.01051		302.2	0.01754		302.2	--		302.2	--		302.2	--		302.2	--
	302.4	0.000858639		302.4	0.000244383		302.4	0.00374		302.4	0.00608		302.4	0.0105		302.4	0.0175		302.4	--		302.4	--		302.4	--		302.4	--
	302.6	0.00108		302.6	0.000315563		302.6	0.00359		302.6	0.00601		302.6	0.01029		302.6	0.01786		302.6	--		302.6	--		302.6	--		302.6	--
	302.8	0.000689288		302.8	0.000204048		302.8	0.00372		302.8	0.00603		302.8	0.01031		302.8	0.01764		302.8	--		302.8	--		302.8	--		302.8	--
	303	0.000852697		303	0.000208794		303	0.00372		303	0.00598		303	0.0102		303	0.01814		303	--		303	--		303	--		303	--
	303.2	0.000935887		303.2	0.000296582		303.2	0.0036		303.2	0.00621		303.2	0.01021		303.2	0.01766		303.2	--		303.2	--		303.2	--		303.2	--
	303.4	0.00111		303.4	0.000296582		303.4	0.00349		303.4	0.00621		303.4	0.01037		303.4	0.01765		303.4	--		303.4	--		303.4	--		303.4	--
	303.6	0.000968569		303.6	0.000192185		303.6	0.00329		303.6	0.00604		303.6	0.0104		303.6	0.01761		303.6	--		303.6	--		303.6	--		303.6	--
	303.8	0.00108		303.8	0.00050063		303.8	0.00347		303.8	0.00605		303.8	0.01029		303.8	0.01728		303.8	--		303.8	--		303.8	--		303.8	--
	304	0.00117		304	0.000443686		304	0.00354		304	0.00576		304	0.01003		304	0.01738		304	--		304	--		304	--		304	--
	304.2	0.000781392		304.2	0.000448432		304.2	0.00348		304.2	0.00574		304.2	0.01015		304.2	0.01732		304.2	--		304.2	--		304.2	--		304.2	--
	304.4	0.001		304.4	0.000628753		304.4	0.00344		304.4	0.00589		304.4	0.00979		304.4	0.01702		304.4	--		304.4	--		304.4	--		304.4	--
	304.6	0.00112		304.6	0.000438941		304.6	0.00345		304.6	0.00572		304.6	0.00986		304.6	0.01677		304.6	--		304.6	--		304.6	--		304.6	--
	304.8	0.00112		304.8	0.000438941		304.8	0.00323		304.8	0.00559		304.8	0.00977		304.8	0.01679		304.8	--		304.8	--		304.8	--		304.8	--
	305	0.00147		305	0.000590791		305	0.00318		305	0.00568		305	0.00997		305	0.01665		305	--		305	--		305	--		305	--
	305.2	0.00126		305.2	0.00076874		305.2	0.00321		305.2	0.00555		305.2	0.01011		305.2	0.01658		305.2	--		305.2	--		305.2	--		305.2	--
	305.4	0.00135		305.4	0.000830429		305.4	0.00321		305.4	0.00548		305.4	0.01011		305.4	0.0167		305.4	--		305.4	--		305.4	--		305.4	--
	305.6	0.00143		305.6	0.000837547		305.6	0.00313		305.6	0.00543		305.6	0.00987		305.6	0.01667		305.6	--		305.6	--		305.6	--		305.6	--
	305.8	0.00175		305.8	0.000922962		305.8	0.00316		305.8	0.0053		305.8	0.00979		305.8	0.01658		305.8	--		305.8	--		305.8	--		305.8	--
	306	0.00175		306	0.000968043		306	0.00317		306	0.00514		306	0.00958		306	0.01733		306	--		306	--		306	--		306	--
	306.2	0.0016		306.2	0.000996515		306.2	0.00305		306.2	0.00524		306.2	0.00959		306.2	0.01663		306.2	--		306.2	--		306.2	--		306.2	--
	306.4	0.00166		306.4	0.00111		306.4	0.00304		306.4	0.00509		306.4	0.00966		306.4	0.01678		306.4	--		306.4	--		306.4	--		306.4	--
	306.6	0.00177		306.6	0.000927708		306.6	0.00291		306.6	0.00495		306.6	0.00967		306.6	0.0167		306.6	--		306.6	--		306.6	--		306.6	--
	306.8	0.0018		306.8	0.00118		306.8	0.00307		306.8	0.00506		306.8	0.00951		306.8	0.01695		306.8	--		306.8	--		306.8	--		306.8	--
	307	0.00185		307	0.00126		307	0.00302		307	0.0049		307	0.00951		307	0.01651		307	--		307	--		307	--		307	--
	307.2	0.00183		307.2	0.0011		307.2	0.00314		307.2	0.00496		307.2	0.00956		307.2	0.01642		307.2	--		307.2	--		307.2	--		307.2	--
	307.4	0.00202		307.4	0.0012		307.4	0.00306		307.4	0.00485		307.4	0.00953		307.4	0.01655		307.4	--		307.4	--		307.4	--		307.4	--
	307.6	0.002		307.6	0.00117		307.6	0.00313		307.6	0.00475		307.6	0.00943		307.6	0.01652		307.6	--		307.6	--		307.6	--		307.6	--
	307.8	0.00196		307.8	0.00129		307.8	0.00285		307.8	0.00475		307.8	0.00932		307.8	0.01647		307.8	--		307.8	--		307.8	--		307.8	--
	308	0.00201		308	0.0012		308	0.00283		308	0.00482		308	0.00918		308	0.01629		308	--		308	--		308	--		308	--
	308.2	0.00212		308.2	0.00135		308.2	0.00284		308.2	0.00469		308.2	0.0094		308.2	0.01614		308.2	--		308.2	--		308.2	--		308.2	--
	308.4	0.00217		308.4	0.00127		308.4	0.00289		308.4	0.00458		308.4	0.00946		308.4	0.01589		308.4	--		308.4	--		308.4	--		308.4	--
	308.6	0.00221		308.6	0.00137		308.6	0.00297		308.6	0.00439		308.6	0.00926		308.6	0.01613		308.6	--		308.6	--		308.6	--		308.6	--
	308.8	0.00201		308.8	0.00122		308.8	0.00301		308.8	0.00444		308.8	0.00928		308.8	0.01565		308.8	--		308.8	--		308.8	--		308.8	--
	309	0.00217		309	0.00116		309	0.00281		309	0.00466		309	0.00925		309	0.01574		309	--		309	--		309	--		309	--
	309.2	0.00231		309.2	0.00125		309.2	0.00305		309.2	0.00455		309.2	0.00925		309.2	0.01574		309.2	--		309.2	--		309.2	--		309.2	--
	309.4	0.00234		309.4	0.00135		309.4	0.00299		309.4	0.00462		309.4	0.00924		309.4	0.01579		309.4	--		309.4	--		309.4	--		309.4	--
	309.6	0.00245		309.6	0.0013		309.6	0.00288		309.6	0.00453		309.6	0.00917		309.6	0.01554		309.6	--		309.6	--		309.6	--		309.6	--
	309.8	0.00252		309.8	0.00139		309.8	0.00288		309.8	0.00444		309.8	0.00924		309.8	0.01553		309.8	--		309.8	--		309.8	--		309.8	--
	310	0.00248		310	0.00129		310	0.00303		310	0.00444		310	0.00909		310	0.0152		310	--		310	--		310	--		310	--
	310.2	0.00254		310.2	0.0014		310.2	0.00308		310.2	0.00431		310.2	0.00894		310.2	0.01533		310.2	--		310.2	--		310.2	--		310.2	--
	310.4	0.00268		310.4	0.00132		310.4	0.00318		310.4	0.00435		310.4	0.00896		310.4	0.01516		310.4	--		310.4	--		310.4	--		310.4	--
	310.6	0.00277		310.6	0.00148		310.6	0.00309		310.6	0.00446		310.6	0.00918		310.6	0.01507		310.6	--		310.6	--		310.6	--		310.6	--
	310.8	0.0028		310.8	0.00148		310.8	0.0031		310.8	0.00443		310.8	0.00888		310.8	0.01475		310.8	--		310.8	--		310.8	--		310.8	--
	311	0.00298		311	0.00141		311	0.00312		311	0.00428		311	0.00895		311	0.0146		311	--		311	--		311	--		311	--
	311.2	0.00281		311.2	0.00139		311.2	0.00299		311.2	0.00452		311.2	0.0089		311.2	0.01431		311.2	--		311.2	--		311.2	--		311.2	--
	311.4	0.00301		311.4	0.00135		311.4	0.00296		311.4	0.00437		311.4	0.00894		311.4	0.01423		311.4	--		311.4	--		311.4	--		311.4	--
	311.6	0.003		311.6	0.00138		311.6	0.00306		311.6	0.00435		311.6	0.00872		311.6	0.0143		311.6	--		311.6	--		311.6	--		311.6	--
	311.8	0.00314		311.8	0.00152		311.8	0.00307		311.8	0.00429		311.8	0.00869		311.8	0.01434		311.8	--		311.8	--		311.8	--		311.8	--
	312	0.00326		312	0.0015		312	0.00307		312	0.00437		312	0.00865		312	0.01439		312	--		312	--		312	--		312	--
	312.2	0.00321		312.2	0.00154		312.2	0.00311		312.2	0.00424		312.2	0.00855		312.2	0.01377		312.2	--		312.2	--		312.2	--		312.2	--
	312.4	0.00327		312.4	0.00172		312.4	0.00312		312.4	0.00437		312.4	0.00835		312.4	0.0138		312.4	--		312.4	--		312.4	--		312.4	--
	312.6	0.00345		312.6	0.00176		312.6	0.00306		312.6	0.00417		312.6	0.00821		312.6	0.0137		312.6	--		312.6	--		312.6	--		312.6	--
	312.8	0.0034		312.8	0.0016		312.8	0.00308		312.8	0.00428		312.8	0.00821		312.8	0.01357		312.8	--		312.8	--		312.8	--		312.8	--
	313	0.0034		313	0.00159		313	0.00323		313	0.00428		313	0.00809		313	0.01351		313	--		313	--		313	--		313	--
	313.2	0.0035		313.2	0.0017		313.2	0.0029		313.2	0.00429		313.2	0.0081		313.2	0.01374		313.2	--		313.2	--		313.2	--		313.2	--
	313.4	0.0039		313.4	0.0016		313.4	0.00306		313.4	0.00434		313.4	0.00817		313.4	0.01361		313.4	--		313.4	--		313.4	--		313.4	--
	313.6	0.00378		313.6	0.00172		313.6	0.00289		313.6	0.00421		313.6	0.00809		313.6	0.01406		313.6	--		313.6	--		313.6	--		313.6	--
	313.8	0.00376		313.8	0.00165		313.8	0.00294		313.8	0.00419		313.8	0.00794		313.8	0.01357		313.8	--		313.8	--		313.8	--		313.8	--
	314	0.00387		314	0.00171		314	0.00295		314	0.00405		314	0.00768		314	0.01373		314	--		314	--		314	--		314	--
	314.2	0.00401		314.2	0.00178		314.2	0.00298		314.2	0.00427		314.2	0.00767		314.2	0.01404		314.2	--		314.2	--		314.2	--		314.2	--
	314.4	0.00415		314.4	0.00177		314.4	0.00286		314.4	0.00425		314.4	0.00752		314.4	0.01415		314.4	--		314.4	--		314.4	--		314.4	--
	314.6	0.00426		314.6	0.00182		314.6	0.00286		314.6	0.00426		314.6	0.00758		314.6	0.01402		314.6	--		314.6	--		314.6	--		314.6	--
	314.8	0.00427		314.8	0.0019		314.8	0.00299		314.8	0.00433		314.8	0.00762		314.8	0.01395		314.8	--		314.8	--		314.8	--		314.8	--
	315	0.00445		315	0.002		315	0.00293		315	0.00444		315	0.00754		315	0.01374		315	--		315	--		315	--		315	--
	315.2	0.00445		315.2	0.00208		315.2	0.00274		315.2	0.00424		315.2	0.0074		315.2	0.01368		315.2	--		315.2	--		315.2	--		315.2	--
	315.4	0.00465		315.4	0.00206		315.4	0.0028		315.4	0.00433		315.4	0.00741		315.4	0.0132		315.4	--		315.4	--		315.4	--		315.4	--
	315.6	0.00482		315.6	0.00197		315.6	0.00297		315.6	0.00426		315.6	0.00726		315.6	0.01355		315.6	--		315.6	--		315.6	--		315.6	--
	315.8	0.00484		315.8	0.00219		315.8	0.00276		315.8	0.00417		315.8	0.0074		315.8	0.0136		315.8	--		315.8	--		315.8	--		315.8	--
	316	0.00491		316	0.00207		316	0.00284		316	0.00418		316	0.00716		316	0.01338		316	--		316	--		316	--		316	--
	316.2	0.00493		316.2	0.00202		316.2	0.00288		316.2	0.00411		316.2	0.00723		316.2	0.01354		316.2	--		316.2	--		316.2	--		316.2	--
	316.4	0.00509		316.4	0.00216		316.4	0.00304		316.4	0.00414		316.4	0.00724		316.4	0.01354		316.4	--		316.4	--		316.4	--		316.4	--
	316.6	0.00509		316.6	0.00198		316.6	0.00298		316.6	0.00407		316.6	0.00724		316.6	0.01323		316.6	--		316.6	--		316.6	--		316.6	--
	316.8	0.00499		316.8	0.00209		316.8	0.00304		316.8	0.004		316.8	0.00721		316.8	0.01312		316.8	--		316.8	--		316.8	--		316.8	--
	317	0.00508		317	0.00224		317	0.00282		317	0.00409		317	0.00715		317	0.01318		317	--		317	--		317	--		317	--
	317.2	0.00522		317.2	0.0023		317.2	0.00297		317.2	0.0041		317.2	0.00713		317.2	0.01348		317.2	--		317.2	--		317.2	--		317.2	--
	317.4	0.00551		317.4	0.00215		317.4	0.00311		317.4	0.00398		317.4	0.00704		317.4	0.0131		317.4	--		317.4	--		317.4	--		317.4	--
	317.6	0.00529		317.6	0.00228		317.6	0.00316		317.6	0.00417		317.6	0.00711		317.6	0.01294		317.6	--		317.6	--		317.6	--		317.6	--
	317.8	0.00545		317.8	0.00224		317.8	0.00311		317.8	0.0041		317.8	0.00728		317.8	0.01311		317.8	--		317.8	--		317.8	--		317.8	--
	318	0.00536		318	0.00233		318	0.00297		318	0.00407		318	0.00726		318	0.01328		318	--		318	--		318	--		318	--
	318.2	0.00556		318.2	0.00241		318.2	0.00295		318.2	0.00398		318.2	0.00727		318.2	0.01305		318.2	--		318.2	--		318.2	--		318.2	--
	318.4	0.00555		318.4	0.00245		318.4	0.00302		318.4	0.00391		318.4	0.00711		318.4	0.01286		318.4	--		318.4	--		318.4	--		318.4	--
	318.6	0.00584		318.6	0.00247		318.6	0.00301		318.6	0.00396		318.6	0.00712		318.6	0.0128		318.6	--		318.6	--		318.6	--		318.6	--
	318.8	0.00586		318.8	0.00245		318.8	0.00307		318.8	0.00401		318.8	0.00701		318.8	0.01229		318.8	--		318.8	--		318.8	--		318.8	--
	319	0.00594		319	0.00254		319	0.00308		319	0.00406		319	0.00713		319	0.01283		319	--		319	--		319	--		319	--
	319.2	0.006		319.2	0.00251		319.2	0.00311		319.2	0.00401		319.2	0.00709		319.2	0.01273		319.2	--		319.2	--		319.2	--		319.2	--
	319.4	0.006		319.4	0.00242		319.4	0.00309		319.4	0.00382		319.4	0.0071		319.4	0.01284		319.4	--		319.4	--		319.4	--		319.4	--
	319.6	0.00632		319.6	0.00254		319.6	0.00303		319.6	0.00397		319.6	0.00722		319.6	0.01276		319.6	--		319.6	--		319.6	--		319.6	--
	319.8	0.0066		319.8	0.00266		319.8	0.0032		319.8	0.00391		319.8	0.00718		319.8	0.01244		319.8	--		319.8	--		319.8	--		319.8	--
	320	0.00629		320	0.00284		320	0.00311		320	0.00399		320	0.00697		320	0.01263		320	--		320	--		320	--		320	--
	320.2	0.00638		320.2	0.00274		320.2	0.00319		320.2	0.00408		320.2	0.00714		320.2	0.01263		320.2	--		320.2	--		320.2	--		320.2	--
	320.4	0.00645		320.4	0.00288		320.4	0.00322		320.4	0.00382		320.4	0.00716		320.4	0.01254		320.4	--		320.4	--		320.4	--		320.4	--
	320.6	0.0064		320.6	0.0027		320.6	0.00322		320.6	0.00382		320.6	0.00709		320.6	0.0127		320.6	--		320.6	--		320.6	--		320.6	--
	320.8	0.00645		320.8	0.0031		320.8	0.00329		320.8	0.00372		320.8	0.00705		320.8	0.01281		320.8	--		320.8	--		320.8	--		320.8	--
	321	0.0066		321	0.0029		321	0.00317		321	0.0038		321	0.00698		321	0.01277		321	--		321	--		321	--		321	--
	321.2	0.00694		321.2	0.00292		321.2	0.00324		321.2	0.00365		321.2	0.00672		321.2	0.01261		321.2	--		321.2	--		321.2	--		321.2	--
	321.4	0.00704		321.4	0.00291		321.4	0.0033		321.4	0.00382		321.4	0.00697		321.4	0.01251		321.4	--		321.4	--		321.4	--		321.4	--
	321.6	0.00715		321.6	0.003		321.6	0.00329		321.6	0.00371		321.6	0.00662		321.6	0.01259		321.6	--		321.6	--		321.6	--		321.6	--
	321.8	0.00725		321.8	0.00311		321.8	0.00307		321.8	0.00358		321.8	0.00673		321.8	0.01282		321.8	--		321.8	--		321.8	--		321.8	--
	322	0.0074		322	0.00298		322	0.00324		322	0.00374		322	0.00673		322	0.0123		322	--		322	--		322	--		322	--
	322.2	0.00739		322.2	0.003		322.2	0.0033		322.2	0.00368		322.2	0.00663		322.2	0.01228		322.2	--		322.2	--		322.2	--		322.2	--
	322.4	0.00741		322.4	0.00302		322.4	0.00325		322.4	0.00381		322.4	0.0066		322.4	0.01235		322.4	--		322.4	--		322.4	--		322.4	--
	322.6	0.00753		322.6	0.0031		322.6	0.00316		322.6	0.00372		322.6	0.00639		322.6	0.0123		322.6	--		322.6	--		322.6	--		322.6	--
	322.8	0.0076		322.8	0.00299		322.8	0.00319		322.8	0.00368		322.8	0.00643		322.8	0.01235		322.8	--		322.8	--		322.8	--		322.8	--
	323	0.00763		323	0.00322		323	0.00324		323	0.00358		323	0.00656		323	0.01222		323	--		323	--		323	--		323	--
	323.2	0.00789		323.2	0.00313		323.2	0.00326		323.2	0.00367		323.2	0.00638		323.2	0.01236		323.2	--		323.2	--		323.2	--		323.2	--
	323.4	0.0082		323.4	0.00318		323.4	0.00321		323.4	0.00361		323.4	0.00622		323.4	0.01218		323.4	--		323.4	--		323.4	--		323.4	--
	323.6	0.00838		323.6	0.00335		323.6	0.00342		323.6	0.00369		323.6	0.0064		323.6	0.0124		323.6	--		323.6	--		323.6	--		323.6	--
	323.8	0.00846		323.8	0.00331		323.8	0.00322		323.8	0.00377		323.8	0.00624		323.8	0.01252		323.8	--		323.8	--		323.8	--		323.8	--
	324	0.00838		324	0.00346		324	0.00331		324	0.00355		324	0.00626		324	0.01251		324	--		324	--		324	--		324	--
	324.2	0.00846		324.2	0.00338		324.2	0.00343		324.2	0.00356		324.2	0.00609		324.2	0.01252		324.2	--		324.2	--		324.2	--		324.2	--
	324.4	0.00861		324.4	0.00355		324.4	0.00339		324.4	0.00359		324.4	0.00614		324.4	0.01242		324.4	--		324.4	--		324.4	--		324.4	--
	324.6	0.0087		324.6	0.00358		324.6	0.0034		324.6	0.00349		324.6	0.00622		324.6	0.01226		324.6	--		324.6	--		324.6	--		324.6	--
	324.8	0.00882		324.8	0.00366		324.8	0.00344		324.8	0.00357		324.8	0.00612		324.8	0.01227		324.8	--		324.8	--		324.8	--		324.8	--
	325	0.00882		325	0.00356		325	0.00337		325	0.00352		325	0.00596		325	0.01245		325	--		325	--		325	--		325	--
	325.2	0.00879		325.2	0.00375		325.2	0.00349		325.2	0.00342		325.2	0.00598		325.2	0.01239		325.2	--		325.2	--		325.2	--		325.2	--
	325.4	0.00906		325.4	0.00374		325.4	0.0035		325.4	0.00355		325.4	0.00584		325.4	0.01223		325.4	--		325.4	--		325.4	--		325.4	--
	325.6	0.00921		325.6	0.00389		325.6	0.00345		325.6	0.00351		325.6	0.00576		325.6	0.01241		325.6	--		325.6	--		325.6	--		325.6	--
	325.8	0.00909		325.8	0.00378		325.8	0.00348		325.8	0.00369		325.8	0.00579		325.8	0.01229		325.8	--		325.8	--		325.8	--		325.8	--
	326	0.00912		326	0.0038		326	0.00344		326	0.00366		326	0.00581		326	0.01221		326	--		326	--		326	--		326	--
	326.2	0.00924		326.2	0.00393		326.2	0.00341		326.2	0.00356		326.2	0.00565		326.2	0.0122		326.2	--		326.2	--		326.2	--		326.2	--
	326.4	0.00924		326.4	0.0037		326.4	0.00358		326.4	0.0036		326.4	0.00573		326.4	0.0122		326.4	--		326.4	--		326.4	--		326.4	--
	326.6	0.00927		326.6	0.00372		326.6	0.00344		326.6	0.00363		326.6	0.00576		326.6	0.01222		326.6	--		326.6	--		326.6	--		326.6	--
	326.8	0.00939		326.8	0.00379		326.8	0.00351		326.8	0.0037		326.8	0.00587		326.8	0.01206		326.8	--		326.8	--		326.8	--		326.8	--
	327	0.00977		327	0.00379		327	0.00356		327	0.00356		327	0.00557		327	0.01243		327	--		327	--		327	--		327	--
	327.2	0.00974		327.2	0.00394		327.2	0.00348		327.2	0.00352		327.2	0.00556		327.2	0.01217		327.2	--		327.2	--		327.2	--		327.2	--
	327.4	0.0098		327.4	0.00408		327.4	0.00355		327.4	0.00354		327.4	0.00563		327.4	0.0121		327.4	--		327.4	--		327.4	--		327.4	--
	327.6	0.01013		327.6	0.00398		327.6	0.00348		327.6	0.00358		327.6	0.00564		327.6	0.01197		327.6	--		327.6	--		327.6	--		327.6	--
	327.8	0.01007		327.8	0.0042		327.8	0.0036		327.8	0.00365		327.8	0.00578		327.8	0.01196		327.8	--		327.8	--		327.8	--		327.8	--
	328	0.00989		328	0.004		328	0.00361		328	0.00358		328	0.00562		328	0.01192		328	--		328	--		328	--		328	--
	328.2	0.01016		328.2	0.00414		328.2	0.00357		328.2	0.00354		328.2	0.00566		328.2	0.01164		328.2	--		328.2	--		328.2	--		328.2	--
	328.4	0.01007		328.4	0.00426		328.4	0.00358		328.4	0.00362		328.4	0.00565		328.4	0.01161		328.4	--		328.4	--		328.4	--		328.4	--
	328.6	0.01046		328.6	0.00418		328.6	0.00375		328.6	0.00347		328.6	0.00575		328.6	0.01139		328.6	--		328.6	--		328.6	--		328.6	--
	328.8	0.01054		328.8	0.00431		328.8	0.00369		328.8	0.0034		328.8	0.00572		328.8	0.01142		328.8	--		328.8	--		328.8	--		328.8	--
	329	0.01066		329	0.00441		329	0.00379		329	0.00356		329	0.00567		329	0.01148		329	--		329	--		329	--		329	--
	329.2	0.01072		329.2	0.00439		329.2	0.00384		329.2	0.00358		329.2	0.0057		329.2	0.01139		329.2	--		329.2	--		329.2	--		329.2	--
	329.4	0.01081		329.4	0.00439		329.4	0.00383		329.4	0.00345		329.4	0.0055		329.4	0.01117		329.4	--		329.4	--		329.4	--		329.4	--
	329.6	0.01093		329.6	0.00437		329.6	0.00393		329.6	0.00352		329.6	0.00553		329.6	0.01109		329.6	--		329.6	--		329.6	--		329.6	--
	329.8	0.01111		329.8	0.00453		329.8	0.00395		329.8	0.0035		329.8	0.00557		329.8	0.01126		329.8	--		329.8	--		329.8	--		329.8	--
	330	0.01096		330	0.00456		330	0.00407		330	0.0034		330	0.00546		330	0.0109		330	--		330	--		330	--		330	--
	330.2	0.01138		330.2	0.00437		330.2	0.00423		330.2	0.00343		330.2	0.00551		330.2	0.01098		330.2	--		330.2	--		330.2	--		330.2	--
	330.4	0.01129		330.4	0.00441		330.4	0.00423		330.4	0.00344		330.4	0.00547		330.4	0.01082		330.4	--		330.4	--		330.4	--		330.4	--
	330.6	0.01138		330.6	0.00453		330.6	0.00419		330.6	0.00341		330.6	0.00546		330.6	0.01069		330.6	--		330.6	--		330.6	--		330.6	--
	330.8	0.01108		330.8	0.00453		330.8	0.0042		330.8	0.00335		330.8	0.00542		330.8	0.01057		330.8	--		330.8	--		330.8	--		330.8	--
	331	0.01135		331	0.00455		331	0.00413		331	0.00335		331	0.00537		331	0.01035		331	--		331	--		331	--		331	--
	331.2	0.01164		331.2	0.00452		331.2	0.0044		331.2	0.00328		331.2	0.00551		331.2	0.01046		331.2	--		331.2	--		331.2	--		331.2	--
	331.4	0.01155		331.4	0.00466		331.4	0.00451		331.4	0.00336		331.4	0.00554		331.4	0.01041		331.4	--		331.4	--		331.4	--		331.4	--
	331.6	0.01176		331.6	0.00477		331.6	0.0046		331.6	0.00336		331.6	0.00538		331.6	0.01035		331.6	--		331.6	--		331.6	--		331.6	--
	331.8	0.01164		331.8	0.0048		331.8	0.00455		331.8	0.00335		331.8	0.00541		331.8	0.01029		331.8	--		331.8	--		331.8	--		331.8	--
	332	0.01164		332	0.00486		332	0.00461		332	0.00336		332	0.00553		332	0.01051		332	--		332	--		332	--		332	--
	332.2	0.01167		332.2	0.0049		332.2	0.00452		332.2	0.00336		332.2	0.00557		332.2	0.01035		332.2	--		332.2	--		332.2	--		332.2	--
	332.4	0.01182		332.4	0.00481		332.4	0.00466		332.4	0.00336		332.4	0.00528		332.4	0.01032		332.4	--		332.4	--		332.4	--		332.4	--
	332.6	0.01218		332.6	0.00475		332.6	0.00463		332.6	0.00334		332.6	0.00543		332.6	0.01035		332.6	--		332.6	--		332.6	--		332.6	--
	332.8	0.01233		332.8	0.00478		332.8	0.00469		332.8	0.00333		332.8	0.00538		332.8	0.01031		332.8	--		332.8	--		332.8	--		332.8	--
	333	0.01206		333	0.00499		333	0.00471		333	0.00338		333	0.00533		333	0.01007		333	--		333	--		333	--		333	--
	333.2	0.01227		333.2	0.005		333.2	0.00469		333.2	0.00326		333.2	0.00518		333.2	0.01023		333.2	--		333.2	--		333.2	--		333.2	--
	333.4	0.01209		333.4	0.00504		333.4	0.0048		333.4	0.00322		333.4	0.00514		333.4	0.01024		333.4	--		333.4	--		333.4	--		333.4	--
	333.6	0.01227		333.6	0.00514		333.6	0.00473		333.6	0.00322		333.6	0.00529		333.6	0.01014		333.6	--		333.6	--		333.6	--		333.6	--
	333.8	0.01242		333.8	0.00503		333.8	0.0048		333.8	0.00324		333.8	0.00528		333.8	0.01013		333.8	--		333.8	--		333.8	--		333.8	--
	334	0.01253		334	0.00504		334	0.00476		334	0.00325		334	0.00523		334	0.01032		334	--		334	--		334	--		334	--
	334.2	0.01239		334.2	0.00517		334.2	0.00465		334.2	0.00324		334.2	0.00502		334.2	0.01044		334.2	--		334.2	--		334.2	--		334.2	--
	334.4	0.01256		334.4	0.00512		334.4	0.00475		334.4	0.00319		334.4	0.00501		334.4	0.01017		334.4	--		334.4	--		334.4	--		334.4	--
	334.6	0.01253		334.6	0.00537		334.6	0.00497		334.6	0.00313		334.6	0.0049		334.6	0.01023		334.6	--		334.6	--		334.6	--		334.6	--
	334.8	0.01253		334.8	0.0055		334.8	0.00482		334.8	0.00331		334.8	0.0049		334.8	0.01014		334.8	--		334.8	--		334.8	--		334.8	--
	335	0.01262		335	0.00559		335	0.00485		335	0.00338		335	0.00492		335	0.01021		335	--		335	--		335	--		335	--
	335.2	0.01253		335.2	0.00536		335.2	0.00478		335.2	0.00332		335.2	0.00498		335.2	0.01053		335.2	--		335.2	--		335.2	--		335.2	--
	335.4	0.01251		335.4	0.00513		335.4	0.00476		335.4	0.00326		335.4	0.00485		335.4	0.01056		335.4	--		335.4	--		335.4	--		335.4	--
	335.6	0.01274		335.6	0.00521		335.6	0.00483		335.6	0.00342		335.6	0.00503		335.6	0.01018		335.6	--		335.6	--		335.6	--		335.6	--
	335.8	0.01271		335.8	0.0053		335.8	0.00482		335.8	0.00337		335.8	0.00492		335.8	0.01032		335.8	--		335.8	--		335.8	--		335.8	--
	336	0.01251		336	0.00537		336	0.00482		336	0.00325		336	0.00472		336	0.01027		336	--		336	--		336	--		336	--
	336.2	0.01262		336.2	0.0055		336.2	0.00477		336.2	0.00322		336.2	0.00475		336.2	0.01004		336.2	--		336.2	--		336.2	--		336.2	--
	336.4	0.01277		336.4	0.00541		336.4	0.00484		336.4	0.00324		336.4	0.00482		336.4	0.01019		336.4	--		336.4	--		336.4	--		336.4	--
	336.6	0.01274		336.6	0.00542		336.6	0.00484		336.6	0.00328		336.6	0.00479		336.6	0.01042		336.6	--		336.6	--		336.6	--		336.6	--
	336.8	0.01277		336.8	0.00535		336.8	0.0047		336.8	0.0033		336.8	0.00473		336.8	0.01026		336.8	--		336.8	--		336.8	--		336.8	--
	337	0.01271		337	0.00546		337	0.00484		337	0.00336		337	0.00475		337	0.01005		337	--		337	--		337	--		337	--
	337.2	0.01286		337.2	0.00549		337.2	0.00478		337.2	0.00339		337.2	0.00475		337.2	0.01001		337.2	--		337.2	--		337.2	--		337.2	--
	337.4	0.01289		337.4	0.00543		337.4	0.00482		337.4	0.00316		337.4	0.0047		337.4	0.00972		337.4	--		337.4	--		337.4	--		337.4	--
	337.6	0.01274		337.6	0.00542		337.6	0.00488		337.6	0.00336		337.6	0.00474		337.6	0.00947		337.6	--		337.6	--		337.6	--		337.6	--
	337.8	0.01301		337.8	0.00555		337.8	0.00484		337.8	0.0033		337.8	0.00483		337.8	0.00973		337.8	--		337.8	--		337.8	--		337.8	--
	338	0.01292		338	0.00547		338	0.00483		338	0.00332		338	0.00475		338	0.00946		338	--		338	--		338	--		338	--
	338.2	0.01295		338.2	0.0055		338.2	0.0048		338.2	0.00334		338.2	0.00475		338.2	0.0093		338.2	--		338.2	--		338.2	--		338.2	--
	338.4	0.01307		338.4	0.00566		338.4	0.0047		338.4	0.00331		338.4	0.00463		338.4	0.00963		338.4	--		338.4	--		338.4	--		338.4	--
	338.6	0.01307		338.6	0.0054		338.6	0.00477		338.6	0.00323		338.6	0.00459		338.6	0.00911		338.6	--		338.6	--		338.6	--		338.6	--
	338.8	0.01325		338.8	0.00562		338.8	0.00484		338.8	0.00336		338.8	0.00441		338.8	0.00935		338.8	--		338.8	--		338.8	--		338.8	--
	339	0.01325		339	0.00564		339	0.00487		339	0.00329		339	0.00457		339	0.00923		339	--		339	--		339	--		339	--
	339.2	0.01325		339.2	0.00565		339.2	0.0049		339.2	0.00314		339.2	0.00456		339.2	0.00891		339.2	--		339.2	--		339.2	--		339.2	--
	339.4	0.01325		339.4	0.0056		339.4	0.00492		339.4	0.00334		339.4	0.00435		339.4	0.00891		339.4	--		339.4	--		339.4	--		339.4	--
	339.6	0.01298		339.6	0.00562		339.6	0.00478		339.6	0.00327		339.6	0.00448		339.6	0.00899		339.6	--		339.6	--		339.6	--		339.6	--
	339.8	0.01331		339.8	0.00559		339.8	0.00472		339.8	0.00326		339.8	0.00443		339.8	0.00891		339.8	--		339.8	--		339.8	--		339.8	--
	340	0.01337		340	0.00556		340	0.00489		340	0.00325		340	0.00445		340	0.00878		340	--		340	--		340	--		340	--
	340.2	0.01349		340.2	0.00556		340.2	0.00479		340.2	0.00331		340.2	0.00439		340.2	0.00877		340.2	--		340.2	--		340.2	--		340.2	--
	340.4	0.01331		340.4	0.00547		340.4	0.00483		340.4	0.00319		340.4	0.00449		340.4	0.00872		340.4	--		340.4	--		340.4	--		340.4	--
	340.6	0.01343		340.6	0.00571		340.6	0.00486		340.6	0.00317		340.6	0.00436		340.6	0.00851		340.6	--		340.6	--		340.6	--		340.6	--
	340.8	0.01316		340.8	0.00562		340.8	0.00493		340.8	0.00328		340.8	0.00427		340.8	0.00884		340.8	--		340.8	--		340.8	--		340.8	--
	341	0.01346		341	0.00579		341	0.00482		341	0.00322		341	0.00435		341	0.00868		341	--		341	--		341	--		341	--
	341.2	0.01378		341.2	0.00567		341.2	0.00479		341.2	0.00328		341.2	0.00432		341.2	0.00832		341.2	--		341.2	--		341.2	--		341.2	--
	341.4	0.01372		341.4	0.00558		341.4	0.00493		341.4	0.00319		341.4	0.00415		341.4	0.00847		341.4	--		341.4	--		341.4	--		341.4	--
	341.6	0.01331		341.6	0.00569		341.6	0.0048		341.6	0.0033		341.6	0.00421		341.6	0.00847		341.6	--		341.6	--		341.6	--		341.6	--
	341.8	0.0136		341.8	0.00573		341.8	0.00478		341.8	0.00326		341.8	0.00438		341.8	0.00858		341.8	--		341.8	--		341.8	--		341.8	--
	342	0.0134		342	0.00582		342	0.00474		342	0.00313		342	0.00415		342	0.00831		342	--		342	--		342	--		342	--
	342.2	0.01352		342.2	0.00565		342.2	0.00472		342.2	0.00326		342.2	0.00416		342.2	0.00819		342.2	--		342.2	--		342.2	--		342.2	--
	342.4	0.01352		342.4	0.00574		342.4	0.00481		342.4	0.0032		342.4	0.00406		342.4	0.00806		342.4	--		342.4	--		342.4	--		342.4	--
	342.6	0.01316		342.6	0.00577		342.6	0.00476		342.6	0.00325		342.6	0.00411		342.6	0.00805		342.6	--		342.6	--		342.6	--		342.6	--
	342.8	0.01343		342.8	0.00574		342.8	0.00471		342.8	0.00319		342.8	0.0042		342.8	0.00808		342.8	--		342.8	--		342.8	--		342.8	--
	343	0.01349		343	0.00576		343	0.00473		343	0.00322		343	0.00427		343	0.00813		343	--		343	--		343	--		343	--
	343.2	0.01343		343.2	0.00572		343.2	0.00479		343.2	0.00321		343.2	0.00422		343.2	0.00822		343.2	--		343.2	--		343.2	--		343.2	--
	343.4	0.01349		343.4	0.00592		343.4	0.00476		343.4	0.00316		343.4	0.00414		343.4	0.00804		343.4	--		343.4	--		343.4	--		343.4	--
	343.6	0.01357		343.6	0.00597		343.6	0.00476		343.6	0.00319		343.6	0.00415		343.6	0.00793		343.6	--		343.6	--		343.6	--		343.6	--
	343.8	0.01346		343.8	0.00589		343.8	0.00467		343.8	0.00317		343.8	0.00427		343.8	0.00794		343.8	--		343.8	--		343.8	--		343.8	--
	344	0.01328		344	0.00613		344	0.00457		344	0.00307		344	0.00425		344	0.0081		344	--		344	--		344	--		344	--
	344.2	0.01334		344.2	0.00609		344.2	0.00472		344.2	0.00292		344.2	0.0044		344.2	0.0081		344.2	--		344.2	--		344.2	--		344.2	--
	344.4	0.01331		344.4	0.00632		344.4	0.00468		344.4	0.00297		344.4	0.00433		344.4	0.00805		344.4	--		344.4	--		344.4	--		344.4	--
	344.6	0.0134		344.6	0.00619		344.6	0.0048		344.6	0.00307		344.6	0.0042		344.6	0.00804		344.6	--		344.6	--		344.6	--		344.6	--
	344.8	0.01307		344.8	0.00651		344.8	0.0047		344.8	0.00308		344.8	0.00435		344.8	0.00806		344.8	--		344.8	--		344.8	--		344.8	--
	345	0.01331		345	0.00642		345	0.00463		345	0.00321		345	0.00432		345	0.00804		345	--		345	--		345	--		345	--
	345.2	0.01328		345.2	0.00656		345.2	0.00465		345.2	0.00306		345.2	0.00438		345.2	0.00804		345.2	--		345.2	--		345.2	--		345.2	--
	345.4	0.01295		345.4	0.00639		345.4	0.00466		345.4	0.00316		345.4	0.00419		345.4	0.00788		345.4	--		345.4	--		345.4	--		345.4	--
	345.6	0.01289		345.6	0.00652		345.6	0.00462		345.6	0.00302		345.6	0.00408		345.6	0.00799		345.6	--		345.6	--		345.6	--		345.6	--
	345.8	0.01274		345.8	0.00654		345.8	0.00462		345.8	0.00302		345.8	0.00411		345.8	0.00797		345.8	--		345.8	--		345.8	--		345.8	--
	346	0.01292		346	0.00677		346	0.00461		346	0.0031		346	0.00411		346	0.00774		346	--		346	--		346	--		346	--
	346.2	0.01277		346.2	0.00701		346.2	0.00459		346.2	0.00304		346.2	0.0041		346.2	0.00792		346.2	--		346.2	--		346.2	--		346.2	--
	346.4	0.01292		346.4	0.00707		346.4	0.00464		346.4	0.00306		346.4	0.00411		346.4	0.00771		346.4	--		346.4	--		346.4	--		346.4	--
	346.6	0.01286		346.6	0.00719		346.6	0.00461		346.6	0.00307		346.6	0.00419		346.6	0.00767		346.6	--		346.6	--		346.6	--		346.6	--
	346.8	0.01271		346.8	0.00737		346.8	0.00459		346.8	0.00311		346.8	0.00418		346.8	0.00766		346.8	--		346.8	--		346.8	--		346.8	--
	347	0.01277		347	0.00731		347	0.00452		347	0.00307		347	0.00409		347	0.00775		347	--		347	--		347	--		347	--
	347.2	0.01274		347.2	0.0071		347.2	0.00444		347.2	0.00305		347.2	0.00416		347.2	0.00757		347.2	--		347.2	--		347.2	--		347.2	--
	347.4	0.01259		347.4	0.00716		347.4	0.00447		347.4	0.00294		347.4	0.00417		347.4	0.00757		347.4	--		347.4	--		347.4	--		347.4	--
	347.6	0.01262		347.6	0.00732		347.6	0.00457		347.6	0.00307		347.6	0.00413		347.6	0.00772		347.6	--		347.6	--		347.6	--		347.6	--
	347.8	0.01253		347.8	0.00756		347.8	0.00457		347.8	0.00308		347.8	0.00398		347.8	0.00744		347.8	--		347.8	--		347.8	--		347.8	--
	348	0.01253		348	0.00755		348	0.00446		348	0.00301		348	0.00413		348	0.00769		348	--		348	--		348	--		348	--
	348.2	0.01256		348.2	0.00758		348.2	0.00442		348.2	0.00305		348.2	0.00414		348.2	0.00746		348.2	--		348.2	--		348.2	--		348.2	--
	348.4	0.01274		348.4	0.00761		348.4	0.00438		348.4	0.00303		348.4	0.00421		348.4	0.0076		348.4	--		348.4	--		348.4	--		348.4	--
	348.6	0.01283		348.6	0.00766		348.6	0.00448		348.6	0.00307		348.6	0.00412		348.6	0.00763		348.6	--		348.6	--		348.6	--		348.6	--
	348.8	0.0128		348.8	0.00773		348.8	0.00442		348.8	0.00296		348.8	0.00401		348.8	0.00761		348.8	--		348.8	--		348.8	--		348.8	--
	349	0.01265		349	0.00762		349	0.00436		349	0.00299		349	0.00406		349	0.0075		349	--		349	--		349	--		349	--
	349.2	0.01262		349.2	0.00761		349.2	0.00448		349.2	0.00292		349.2	0.0039		349.2	0.00762		349.2	--		349.2	--		349.2	--		349.2	--
	349.4	0.01268		349.4	0.0078		349.4	0.00439		349.4	0.00291		349.4	0.00403		349.4	0.00755		349.4	--		349.4	--		349.4	--		349.4	--
	349.6	0.01262		349.6	0.00767		349.6	0.00442		349.6	0.00295		349.6	0.00394		349.6	0.00762		349.6	--		349.6	--		349.6	--		349.6	--
	349.8	0.01265		349.8	0.00755		349.8	0.00446		349.8	0.00297		349.8	0.004		349.8	0.00748		349.8	--		349.8	--		349.8	--		349.8	--
	350	0.01265		350	0.00749		350	0.00443		350	0.0029		350	0.00406		350	0.0075		350	--		350	--		350	--		350	--

## Sheet: Fig. 3e
	PL spectra (0.25 s)			PL spectra (0.5 s)			PL spectra (1 s)			PL spectra (2 s)			PL spectra (3 s)			PL spectra (5 s)			PL spectra (7 s)
	Wavelength (nm)	PL intensity (arb. u.)		Wavelength (nm)	PL intensity (arb. u.)		Wavelength (nm)	PL intensity (arb. u.)		Wavelength (nm)	PL intensity (arb. u.)		Wavelength (nm)	PL intensity (arb. u.)		Wavelength (nm)	PL intensity (arb. u.)		Wavelength (nm)	PL intensity (arb. u.)
	350.738	0.517		350.738	1.306		350.738	1.589		350.738	1.797		350.738	2.073		350.738	2.168		350.738	2.275
	351.528	0.527		351.528	1.318		351.528	1.639		351.528	1.896		351.528	2.124		351.528	2.233		351.528	2.324
	352.318	0.547		352.318	1.37		352.318	1.696		352.318	1.916		352.318	2.183		352.318	2.292		352.318	2.401
	353.108	0.568		353.108	1.387		353.108	1.746		353.108	2.007		353.108	2.227		353.108	2.382		353.108	2.456
	353.897	0.569		353.897	1.448		353.897	1.807		353.897	2.028		353.897	2.318		353.897	2.456		353.897	2.532
	354.687	0.584		354.687	1.505		354.687	1.847		354.687	2.102		354.687	2.413		354.687	2.55		354.687	2.598
	355.476	0.59		355.476	1.543		355.476	1.92		355.476	2.176		355.476	2.497		355.476	2.627		355.476	2.719
	356.265	0.618		356.265	1.611		356.265	2.011		356.265	2.274		356.265	2.588		356.265	2.715		356.265	2.802
	357.055	0.62		357.055	1.607		357.055	1.969		357.055	2.253		357.055	2.579		357.055	2.762		357.055	2.872
	357.844	0.625		357.844	1.613		357.844	2.024		357.844	2.293		357.844	2.606		357.844	2.766		357.844	2.867
	358.633	0.625		358.633	1.629		358.633	2.067		358.633	2.367		358.633	2.641		358.633	2.845		358.633	2.934
	359.422	0.639		359.422	1.686		359.422	2.103		359.422	2.385		359.422	2.713		359.422	2.886		359.422	2.98
	360.211	0.637		360.211	1.721		360.211	2.162		360.211	2.444		360.211	2.785		360.211	2.956		360.211	3.05
	361	0.668		361	1.764		361	2.217		361	2.501		361	2.835		361	3.011		361	3.147
	361.789	0.698		361.789	1.797		361.789	2.247		361.789	2.568		361.789	2.864		361.789	3.09		361.789	3.243
	362.578	0.692		362.578	1.835		362.578	2.29		362.578	2.639		362.578	3.002		362.578	3.181		362.578	3.313
	363.367	0.705		363.367	1.898		363.367	2.315		363.367	2.708		363.367	3.099		363.367	3.25		363.367	3.368
	364.155	0.711		364.155	1.927		364.155	2.418		364.155	2.773		364.155	3.155		364.155	3.382		364.155	3.488
	364.944	0.718		364.944	1.99		364.944	2.52		364.944	2.889		364.944	3.221		364.944	3.442		364.944	3.55
	365.732	0.745		365.732	2.044		365.732	2.523		365.732	2.918		365.732	3.316		365.732	3.561		365.732	3.672
	366.521	0.781		366.521	2.112		366.521	2.618		366.521	3.022		366.521	3.424		366.521	3.655		366.521	3.801
	367.309	0.793		367.309	2.152		367.309	2.669		367.309	3.08		367.309	3.498		367.309	3.766		367.309	3.928
	368.098	0.794		368.098	2.232		368.098	2.723		368.098	3.215		368.098	3.59		368.098	3.846		368.098	4.036
	368.886	0.812		368.886	2.27		368.886	2.815		368.886	3.272		368.886	3.727		368.886	3.965		368.886	4.099
	369.674	0.835		369.674	2.374		369.674	2.89		369.674	3.379		369.674	3.787		369.674	4.113		369.674	4.251
	370.462	0.872		370.462	2.389		370.462	2.953		370.462	3.424		370.462	3.925		370.462	4.162		370.462	4.31
	371.25	0.863		371.25	2.43		371.25	3.071		371.25	3.507		371.25	3.986		371.25	4.31		371.25	4.48
	372.038	0.906		372.038	2.522		372.038	3.109		372.038	3.628		372.038	4.102		372.038	4.388		372.038	4.534
	372.826	0.922		372.826	2.591		372.826	3.253		372.826	3.734		372.826	4.232		372.826	4.499		372.826	4.703
	373.614	0.959		373.614	2.649		373.614	3.357		373.614	3.849		373.614	4.381		373.614	4.615		373.614	4.829
	374.402	0.999		374.402	2.743		374.402	3.44		374.402	3.978		374.402	4.514		374.402	4.777		374.402	5.025
	375.19	1.009		375.19	2.804		375.19	3.541		375.19	4.096		375.19	4.692		375.19	4.973		375.19	5.15
	375.977	1.025		375.977	2.897		375.977	3.681		375.977	4.247		375.977	4.844		375.977	5.186		375.977	5.357
	376.765	1.056		376.765	2.999		376.765	3.703		376.765	4.347		376.765	4.935		376.765	5.319		376.765	5.483
	377.552	1.072		377.552	3.082		377.552	3.841		377.552	4.494		377.552	5.086		377.552	5.426		377.552	5.625
	378.34	1.133		378.34	3.147		378.34	3.981		378.34	4.594		378.34	5.301		378.34	5.623		378.34	5.815
	379.127	1.127		379.127	3.235		379.127	4.101		379.127	4.736		379.127	5.373		379.127	5.844		379.127	6.031
	379.914	1.184		379.914	3.363		379.914	4.205		379.914	4.867		379.914	5.585		379.914	5.937		379.914	6.183
	380.702	1.21		380.702	3.386		380.702	4.322		380.702	5.044		380.702	5.757		380.702	6.191		380.702	6.412
	381.489	1.225		381.489	3.54		381.489	4.461		381.489	5.154		381.489	5.944		381.489	6.348		381.489	6.594
	382.276	1.28		382.276	3.625		382.276	4.609		382.276	5.34		382.276	6.133		382.276	6.543		382.276	6.815
	383.063	1.31		383.063	3.798		383.063	4.731		383.063	5.491		383.063	6.251		383.063	6.712		383.063	7.006
	383.85	1.321		383.85	3.869		383.85	4.888		383.85	5.709		383.85	6.496		383.85	6.927		383.85	7.208
	384.637	1.386		384.637	3.985		384.637	5.044		384.637	5.874		384.637	6.617		384.637	7.178		384.637	7.448
	385.424	1.431		385.424	4.1		385.424	5.22		385.424	6.002		385.424	6.879		385.424	7.361		385.424	7.628
	386.21	1.434		386.21	4.216		386.21	5.284		386.21	6.167		386.21	7.092		386.21	7.549		386.21	7.875
	386.997	1.481		386.997	4.32		386.997	5.521		386.997	6.391		386.997	7.304		386.997	7.816		386.997	8.086
	387.784	1.54		387.784	4.442		387.784	5.648		387.784	6.519		387.784	7.544		387.784	8.07		387.784	8.291
	388.57	1.589		388.57	4.613		388.57	5.824		388.57	6.715		388.57	7.703		388.57	8.302		388.57	8.577
	389.356	1.614		389.356	4.725		389.356	5.937		389.356	6.959		389.356	7.857		389.356	8.537		389.356	8.807
	390.143	1.641		390.143	4.8		390.143	6.156		390.143	7.092		390.143	8.092		390.143	8.77		390.143	9.074
	390.929	1.733		390.929	5.003		390.929	6.233		390.929	7.261		390.929	8.348		390.929	9.085		390.929	9.389
	391.715	1.733		391.715	5.094		391.715	6.389		391.715	7.538		391.715	8.622		391.715	9.3		391.715	9.566
	392.502	1.822		392.502	5.236		392.502	6.615		392.502	7.674		392.502	8.83		392.502	9.516		392.502	9.802
	393.288	1.81		393.288	5.364		393.288	6.777		393.288	7.853		393.288	9.025		393.288	9.779		393.288	10.112
	394.074	1.889		394.074	5.522		394.074	6.954		394.074	8.072		394.074	9.277		394.074	10.031		394.074	10.323
	394.86	1.901		394.86	5.651		394.86	7.14		394.86	8.355		394.86	9.573		394.86	10.243		394.86	10.657
	395.646	1.944		395.646	5.749		395.646	7.291		395.646	8.491		395.646	9.774		395.646	10.52		395.646	10.965
	396.431	1.997		396.431	5.909		396.431	7.5		396.431	8.654		396.431	10.065		396.431	10.769		396.431	11.211
	397.217	2.017		397.217	6.062		397.217	7.641		397.217	8.908		397.217	10.215		397.217	11.038		397.217	11.479
	398.003	2.089		398.003	6.192		398.003	7.874		398.003	9.087		398.003	10.437		398.003	11.367		398.003	11.707
	398.788	2.159		398.788	6.313		398.788	8.074		398.788	9.36		398.788	10.741		398.788	11.547		398.788	11.969
	399.574	2.186		399.574	6.498		399.574	8.236		399.574	9.543		399.574	10.997		399.574	11.913		399.574	12.327
	400.359	2.236		400.359	6.676		400.359	8.489		400.359	9.887		400.359	11.282		400.359	12.135		400.359	12.588
	401.145	2.256		401.145	6.734		401.145	8.65		401.145	10.092		401.145	11.585		401.145	12.435		401.145	12.895
	401.93	2.316		401.93	6.943		401.93	8.854		401.93	10.293		401.93	11.808		401.93	12.773		401.93	13.153
	402.715	2.381		402.715	7.075		402.715	9.023		402.715	10.476		402.715	12.175		402.715	13.009		402.715	13.533
	403.501	2.419		403.501	7.252		403.501	9.229		403.501	10.709		403.501	12.275		403.501	13.398		403.501	13.767
	404.286	2.48		404.286	7.377		404.286	9.438		404.286	11.026		404.286	12.603		404.286	13.64		404.286	14.073
	405.071	2.508		405.071	7.621		405.071	9.623		405.071	11.202		405.071	12.908		405.071	13.851		405.071	14.418
	405.856	2.523		405.856	7.692		405.856	9.859		405.856	11.482		405.856	13.194		405.856	14.236		405.856	14.738
	406.641	2.615		406.641	7.884		406.641	10.089		406.641	11.69		406.641	13.441		406.641	14.497		406.641	15.034
	407.425	2.676		407.425	7.983		407.425	10.218		407.425	11.857		407.425	13.654		407.425	14.825		407.425	15.401
	408.21	2.693		408.21	8.229		408.21	10.475		408.21	12.198		408.21	14.073		408.21	15.222		408.21	15.701
	408.995	2.803		408.995	8.394		408.995	10.701		408.995	12.484		408.995	14.244		408.995	15.442		408.995	16.006
	409.779	2.83		409.779	8.517		409.779	10.931		409.779	12.611		409.779	14.599		409.779	15.643		409.779	16.297
	410.564	2.854		410.564	8.679		410.564	11.111		410.564	12.906		410.564	14.864		410.564	16.067		410.564	16.649
	411.348	2.939		411.348	8.797		411.348	11.364		411.348	13.186		411.348	15.113		411.348	16.36		411.348	16.968
	412.133	2.939		412.133	9.052		412.133	11.509		412.133	13.402		412.133	15.513		412.133	16.767		412.133	17.29
	412.917	3.029		412.917	9.201		412.917	11.748		412.917	13.681		412.917	15.787		412.917	17.013		412.917	17.65
	413.701	3.046		413.701	9.346		413.701	11.895		413.701	13.925		413.701	16.125		413.701	17.292		413.701	18.018
	414.486	3.14		414.486	9.55		414.486	12.149		414.486	14.207		414.486	16.334		414.486	17.595		414.486	18.28
	415.27	3.197		415.27	9.71		415.27	12.367		415.27	14.51		415.27	16.648		415.27	17.863		415.27	18.621
	416.054	3.23		416.054	9.864		416.054	12.61		416.054	14.783		416.054	16.922		416.054	18.306		416.054	18.938
	416.838	3.263		416.838	10.055		416.838	12.838		416.838	14.98		416.838	17.221		416.838	18.611		416.838	19.283
	417.622	3.344		417.622	10.152		417.622	13.033		417.622	15.229		417.622	17.514		417.622	18.877		417.622	19.619
	418.405	3.371		418.405	10.347		418.405	13.202		418.405	15.485		418.405	17.819		418.405	19.279		418.405	19.922
	419.189	3.461		419.189	10.497		419.189	13.457		419.189	15.696		419.189	18.058		419.189	19.551		419.189	20.315
	419.973	3.476		419.973	10.695		419.973	13.699		419.973	15.943		419.973	18.44		419.973	19.871		419.973	20.483
	420.757	3.511		420.757	10.739		420.757	13.925		420.757	16.281		420.757	18.644		420.757	20.217		420.757	20.934
	421.54	3.596		421.54	11.033		421.54	14.224		421.54	16.539		421.54	18.964		421.54	20.561		421.54	21.305
	422.324	3.635		422.324	11.192		422.324	14.237		422.324	16.661		422.324	19.203		422.324	20.841		422.324	21.549
	423.107	3.688		423.107	11.351		423.107	14.499		423.107	16.985		423.107	19.607		423.107	21.196		423.107	21.839
	423.89	3.716		423.89	11.53		423.89	14.738		423.89	17.284		423.89	19.898		423.89	21.397		423.89	22.187
	424.673	3.766		424.673	11.69		424.673	14.985		424.673	17.472		424.673	20.026		424.673	21.692		424.673	22.628
	425.457	3.819		425.457	11.764		425.457	15.182		425.457	17.833		425.457	20.377		425.457	22.039		425.457	22.787
	426.24	3.902		426.24	12.001		426.24	15.271		426.24	18.009		426.24	20.596		426.24	22.404		426.24	23.238
	427.023	3.921		427.023	12.123		427.023	15.536		427.023	18.242		427.023	20.955		427.023	22.597		427.023	23.373
	427.806	3.951		427.806	12.268		427.806	15.831		427.806	18.509		427.806	21.329		427.806	22.96		427.806	23.78
	428.589	4.005		428.589	12.506		428.589	15.965		428.589	18.603		428.589	21.57		428.589	23.319		428.589	24.001
	429.371	4.022		429.371	12.62		429.371	16.291		429.371	18.904		429.371	21.871		429.371	23.523		429.371	24.398
	430.154	4.13		430.154	12.806		430.154	16.478		430.154	19.18		430.154	22.054		430.154	23.86		430.154	24.786
	430.937	4.168		430.937	12.902		430.937	16.611		430.937	19.469		430.937	22.348		430.937	24.025		430.937	25.122
	431.719	4.203		431.719	13.168		431.719	16.756		431.719	19.629		431.719	22.709		431.719	24.43		431.719	25.315
	432.502	4.302		432.502	13.217		432.502	16.982		432.502	19.865		432.502	22.853		432.502	24.82		432.502	25.79
	433.284	4.306		433.284	13.467		433.284	17.271		433.284	20.12		433.284	23.211		433.284	25.067		433.284	25.956
	434.067	4.382		434.067	13.502		434.067	17.407		434.067	20.344		434.067	23.41		434.067	25.401		434.067	26.225
	434.849	4.42		434.849	13.756		434.849	17.579		434.849	20.581		434.849	23.773		434.849	25.634		434.849	26.688
	435.631	4.45		435.631	13.866		435.631	17.824		435.631	20.874		435.631	24.069		435.631	26.037		435.631	26.886
	436.414	4.493		436.414	13.957		436.414	17.955		436.414	21.216		436.414	24.262		436.414	26.213		436.414	27.154
	437.196	4.521		437.196	14.165		437.196	18.194		437.196	21.345		437.196	24.642		437.196	26.513		437.196	27.503
	437.978	4.61		437.978	14.317		437.978	18.407		437.978	21.517		437.978	24.845		437.978	26.836		437.978	27.746
	438.76	4.684		438.76	14.474		438.76	18.632		438.76	21.78		438.76	25.07		438.76	26.98		438.76	28.055
	439.542	4.652		439.542	14.624		439.542	18.783		439.542	22.04		439.542	25.334		439.542	27.382		439.542	28.338
	440.323	4.69		440.323	14.778		440.323	18.984		440.323	22.287		440.323	25.676		440.323	27.644		440.323	28.578
	441.105	4.704		441.105	14.814		441.105	19.178		441.105	22.495		441.105	25.803		441.105	27.887		441.105	28.917
	441.887	4.802		441.887	15.005		441.887	19.317		441.887	22.639		441.887	26.093		441.887	28.128		441.887	29.057
	442.668	4.824		442.668	15.143		442.668	19.554		442.668	22.96		442.668	26.313		442.668	28.428		442.668	29.448
	443.45	4.807		443.45	15.314		443.45	19.677		443.45	23.074		443.45	26.496		443.45	28.668		443.45	29.733
	444.231	4.88		444.231	15.405		444.231	19.788		444.231	23.231		444.231	26.887		444.231	28.933		444.231	29.853
	445.013	4.909		445.013	15.51		445.013	19.977		445.013	23.494		445.013	26.908		445.013	29.019		445.013	30.216
	445.794	4.977		445.794	15.588		445.794	20.126		445.794	23.532		445.794	27.112		445.794	29.229		445.794	30.308
	446.575	5.009		446.575	15.797		446.575	20.326		446.575	23.76		446.575	27.442		446.575	29.486		446.575	30.625
	447.356	5.054		447.356	15.893		447.356	20.438		447.356	23.942		447.356	27.556		447.356	29.759		447.356	30.788
	448.137	5.146		448.137	15.983		448.137	20.529		448.137	24.099		448.137	27.816		448.137	29.958		448.137	31.107
	448.918	5.103		448.918	16.111		448.918	20.709		448.918	24.367		448.918	28.048		448.918	30.209		448.918	31.294
	449.699	5.15		449.699	16.155		449.699	20.896		449.699	24.523		449.699	28.185		449.699	30.433		449.699	31.409
	450.48	5.129		450.48	16.213		450.48	20.986		450.48	24.673		450.48	28.317		450.48	30.459		450.48	31.747
	451.261	5.205		451.261	16.361		451.261	21.186		451.261	24.9		451.261	28.632		451.261	30.734		451.261	31.932
	452.042	5.274		452.042	16.572		452.042	21.307		452.042	25.093		452.042	28.74		452.042	30.894		452.042	32.008
	452.822	5.284		452.822	16.508		452.822	21.464		452.822	25.039		452.822	28.927		452.822	31.155		452.822	32.254
	453.603	5.277		453.603	16.681		453.603	21.451		453.603	25.304		453.603	29.139		453.603	31.262		453.603	32.644
	454.383	5.289		454.383	16.825		454.383	21.653		454.383	25.446		454.383	29.26		454.383	31.384		454.383	32.634
	455.164	5.363		455.164	16.843		455.164	21.748		455.164	25.478		455.164	29.446		455.164	31.644		455.164	32.68
	455.944	5.36		455.944	16.959		455.944	21.774		455.944	25.747		455.944	29.522		455.944	31.77		455.944	32.877
	456.724	5.395		456.724	17.023		456.724	21.947		456.724	25.754		456.724	29.56		456.724	31.799		456.724	33.054
	457.505	5.426		457.505	17.02		457.505	22.057		457.505	25.879		457.505	29.746		457.505	32.096		457.505	33.283
	458.285	5.392		458.285	17.098		458.285	22.083		458.285	26.011		458.285	29.826		458.285	32.28		458.285	33.371
	459.065	5.491		459.065	17.273		459.065	22.305		459.065	26.132		459.065	30.068		459.065	32.335		459.065	33.472
	459.845	5.487		459.845	17.32		459.845	22.413		459.845	26.148		459.845	30.232		459.845	32.461		459.845	33.541
	460.625	5.487		460.625	17.362		460.625	22.445		460.625	26.384		460.625	30.343		460.625	32.639		460.625	33.672
	461.404	5.517		461.404	17.429		461.404	22.507		461.404	26.396		461.404	30.41		461.404	32.686		461.404	33.853
	462.184	5.542		462.184	17.581		462.184	22.601		462.184	26.609		462.184	30.563		462.184	32.798		462.184	33.951
	462.964	5.556		462.964	17.588		462.964	22.653		462.964	26.625		462.964	30.612		462.964	32.831		462.964	34.151
	463.743	5.541		463.743	17.672		463.743	22.803		463.743	26.643		463.743	30.718		463.743	33.026		463.743	34.122
	464.523	5.559		464.523	17.666		464.523	22.872		464.523	26.792		464.523	30.881		464.523	33.114		464.523	34.281
	465.302	5.578		465.302	17.77		465.302	22.843		465.302	26.848		465.302	30.981		465.302	33.281		465.302	34.29
	466.082	5.636		466.082	17.807		466.082	22.946		466.082	27.028		466.082	31.198		466.082	33.268		466.082	34.493
	466.861	5.617		466.861	17.749		466.861	23.075		466.861	27.049		466.861	31.103		466.861	33.503		466.861	34.618
	467.64	5.626		467.64	17.914		467.64	23.058		467.64	27.188		467.64	31.249		467.64	33.482		467.64	34.777
	468.419	5.618		468.419	17.926		468.419	23.041		468.419	27.172		468.419	31.344		468.419	33.632		468.419	34.713
	469.199	5.655		469.199	17.991		469.199	23.22		469.199	27.207		469.199	31.264		469.199	33.76		469.199	35.026
	469.978	5.694		469.978	17.965		469.978	23.248		469.978	27.29		469.978	31.367		469.978	33.726		469.978	34.866
	470.757	5.702		470.757	18.039		470.757	23.241		470.757	27.376		470.757	31.455		470.757	33.79		470.757	34.96
	471.535	5.702		471.535	18.032		471.535	23.221		471.535	27.361		471.535	31.451		471.535	33.849		471.535	35.03
	472.314	5.709		472.314	18.062		472.314	23.245		472.314	27.328		472.314	31.626		472.314	33.762		472.314	35.108
	473.093	5.741		473.093	18.046		473.093	23.268		473.093	27.375		473.093	31.562		473.093	33.857		473.093	34.939
	473.872	5.741		473.872	18.026		473.872	23.365		473.872	27.365		473.872	31.553		473.872	33.89		473.872	35.043
	474.65	5.605		474.65	17.961		474.65	23.384		474.65	27.409		474.65	31.557		474.65	33.785		474.65	35.084
	475.429	5.685		475.429	18.096		475.429	23.379		475.429	27.46		475.429	31.516		475.429	33.916		475.429	35.049
	476.207	5.679		476.207	18.117		476.207	23.294		476.207	27.489		476.207	31.62		476.207	33.929		476.207	35.071
	476.985	5.727		476.985	17.948		476.985	23.3		476.985	27.38		476.985	31.575		476.985	33.788		476.985	35.101
	477.764	5.66		477.764	18.046		477.764	23.271		477.764	27.476		477.764	31.617		477.764	33.744		477.764	35.09
	478.542	5.695		478.542	18.149		478.542	23.315		478.542	27.414		478.542	31.592		478.542	33.823		478.542	35.162
	479.32	5.654		479.32	17.989		479.32	23.331		479.32	27.366		479.32	31.646		479.32	33.888		479.32	35.147
	480.098	5.624		480.098	17.931		480.098	23.216		480.098	27.315		480.098	31.567		480.098	33.841		480.098	34.98
	480.876	5.684		480.876	17.974		480.876	23.291		480.876	27.422		480.876	31.477		480.876	33.901		480.876	34.988
	481.654	5.627		481.654	17.981		481.654	23.306		481.654	27.287		481.654	31.529		481.654	33.776		481.654	34.989
	482.432	5.643		482.432	18.061		482.432	23.198		482.432	27.295		482.432	31.481		482.432	33.745		482.432	35.049
	483.209	5.652		483.209	17.892		483.209	23.257		483.209	27.337		483.209	31.424		483.209	33.696		483.209	34.942
	483.987	5.657		483.987	17.961		483.987	23.301		483.987	27.341		483.987	31.455		483.987	33.694		483.987	34.905
	484.765	5.609		484.765	17.918		484.765	23.189		484.765	27.335		484.765	31.32		484.765	33.595		484.765	34.879
	485.542	5.594		485.542	17.851		485.542	23.103		485.542	27.205		485.542	31.461		485.542	33.602		485.542	34.848
	486.32	5.665		486.32	17.8		486.32	23.22		486.32	27.113		486.32	31.386		486.32	33.539		486.32	34.599
	487.097	5.594		487.097	17.827		487.097	23.111		487.097	27.248		487.097	31.298		487.097	33.379		487.097	34.707
	487.874	5.562		487.874	17.877		487.874	22.978		487.874	27.111		487.874	31.211		487.874	33.43		487.874	34.614
	488.651	5.541		488.651	17.826		488.651	23.023		488.651	27.099		488.651	31.257		488.651	33.421		488.651	34.571
	489.429	5.561		489.429	17.74		489.429	22.903		489.429	26.933		489.429	31.163		489.429	33.401		489.429	34.474
	490.206	5.5		490.206	17.704		490.206	22.909		490.206	26.876		490.206	31.183		490.206	33.157		490.206	34.357
	490.983	5.492		490.983	17.583		490.983	22.885		490.983	26.861		490.983	30.842		490.983	33.298		490.983	34.321
	491.76	5.482		491.76	17.59		491.76	22.818		491.76	26.826		491.76	30.929		491.76	33.104		491.76	34.235
	492.536	5.522		492.536	17.521		492.536	22.631		492.536	26.645		492.536	30.832		492.536	33.069		492.536	34.199
	493.313	5.474		493.313	17.566		493.313	22.613		493.313	26.805		493.313	30.797		493.313	32.896		493.313	34.151
	494.09	5.407		494.09	17.452		494.09	22.559		494.09	26.616		494.09	30.659		494.09	32.909		494.09	33.999
	494.867	5.427		494.867	17.38		494.867	22.524		494.867	26.521		494.867	30.642		494.867	32.631		494.867	33.871
	495.643	5.41		495.643	17.374		495.643	22.453		495.643	26.379		495.643	30.542		495.643	32.65		495.643	33.683
	496.42	5.378		496.42	17.265		496.42	22.384		496.42	26.382		496.42	30.474		496.42	32.509		496.42	33.713
	497.196	5.378		497.196	17.206		497.196	22.306		497.196	26.31		497.196	30.237		497.196	32.479		497.196	33.569
	497.972	5.331		497.972	17.14		497.972	22.226		497.972	26.075		497.972	30.17		497.972	32.371		497.972	33.285
	498.748	5.341		498.748	17.107		498.748	22.184		498.748	26.159		498.748	30.069		498.748	32.102		498.748	33.191
	499.525	5.287		499.525	17.024		499.525	21.981		499.525	25.991		499.525	29.911		499.525	31.971		499.525	33.1
	500.301	5.35		500.301	16.981		500.301	21.921		500.301	25.747		500.301	29.73		500.301	31.93		500.301	32.986
	501.077	5.273		501.077	16.907		501.077	21.875		501.077	25.734		501.077	29.643		501.077	31.646		501.077	32.877
	501.853	5.229		501.853	16.738		501.853	21.803		501.853	25.576		501.853	29.489		501.853	31.635		501.853	32.657
	502.629	5.188		502.629	16.771		502.629	21.667		502.629	25.492		502.629	29.298		502.629	31.498		502.629	32.653
	503.404	5.191		503.404	16.667		503.404	21.569		503.404	25.329		503.404	29.348		503.404	31.459		503.404	32.444
	504.18	5.174		504.18	16.686		504.18	21.45		504.18	25.313		504.18	29.251		504.18	31.218		504.18	32.393
	504.956	5.163		504.956	16.564		504.956	21.437		504.956	25.119		504.956	29.021		504.956	31.071		504.956	32.191
	505.731	5.161		505.731	16.374		505.731	21.382		505.731	25.11		505.731	28.971		505.731	31.042		505.731	32.12
	506.507	5.09		506.507	16.474		506.507	21.323		506.507	25.042		506.507	28.769		506.507	30.903		506.507	31.94
	507.282	5.032		507.282	16.396		507.282	21.183		507.282	24.981		507.282	28.72		507.282	30.793		507.282	31.753
	508.057	5.018		508.057	16.304		508.057	21.137		508.057	24.805		508.057	28.596		508.057	30.654		508.057	31.787
	508.833	5.093		508.833	16.173		508.833	21.053		508.833	24.68		508.833	28.505		508.833	30.655		508.833	31.634
	509.608	5.021		509.608	16.175		509.608	20.95		509.608	24.608		509.608	28.539		509.608	30.409		509.608	31.374
	510.383	4.986		510.383	15.985		510.383	20.751		510.383	24.563		510.383	28.333		510.383	30.285		510.383	31.263
	511.158	4.966		511.158	16.022		511.158	20.767		511.158	24.452		511.158	28.232		511.158	30.19		511.158	31.161
	511.933	4.983		511.933	15.923		511.933	20.73		511.933	24.393		511.933	28.135		511.933	30.109		511.933	31.096
	512.708	4.875		512.708	15.886		512.708	20.606		512.708	24.257		512.708	27.912		512.708	29.902		512.708	31.043
	513.483	4.905		513.483	15.868		513.483	20.483		513.483	24.094		513.483	27.911		513.483	29.85		513.483	30.971
	514.257	4.863		514.257	15.761		514.257	20.429		514.257	24.037		514.257	27.561		514.257	29.65		514.257	30.64
	515.032	4.859		515.032	15.665		515.032	20.378		515.032	23.927		515.032	27.585		515.032	29.543		515.032	30.608
	515.807	4.828		515.807	15.574		515.807	20.223		515.807	23.891		515.807	27.409		515.807	29.54		515.807	30.408
	516.581	4.836		516.581	15.54		516.581	20.059		516.581	23.735		516.581	27.321		516.581	29.166		516.581	30.226
	517.356	4.763		517.356	15.393		517.356	20.041		517.356	23.654		517.356	27.19		517.356	29.071		517.356	30.05
	518.13	4.754		518.13	15.32		518.13	19.83		518.13	23.481		518.13	26.972		518.13	28.809		518.13	29.996
	518.904	4.704		518.904	15.209		518.904	19.782		518.904	23.362		518.904	26.798		518.904	28.874		518.904	29.693
	519.678	4.674		519.678	15.134		519.678	19.613		519.678	23.09		519.678	26.678		519.678	28.577		519.678	29.547
	520.452	4.63		520.452	15.054		520.452	19.578		520.452	22.953		520.452	26.646		520.452	28.397		520.452	29.41
	521.226	4.658		521.226	15.078		521.226	19.464		521.226	22.853		521.226	26.43		521.226	28.268		521.226	29.24
	522	4.609		522	14.844		522	19.345		522	22.81		522	26.174		522	28.048		522	29.056
	522.774	4.584		522.774	14.84		522.774	19.275		522.774	22.739		522.774	26.1		522.774	28.025		522.774	28.934
	523.548	4.596		523.548	14.67		523.548	19.113		523.548	22.559		523.548	25.96		523.548	27.838		523.548	28.892
	524.322	4.519		524.322	14.643		524.322	19.023		524.322	22.328		524.322	25.794		524.322	27.707		524.322	28.567
	525.095	4.526		525.095	14.491		525.095	18.891		525.095	22.225		525.095	25.632		525.095	27.369		525.095	28.487
	525.869	4.483		525.869	14.502		525.869	18.744		525.869	22.098		525.869	25.445		525.869	27.293		525.869	28.284
	526.643	4.423		526.643	14.347		526.643	18.587		526.643	22.101		526.643	25.339		526.643	26.996		526.643	28.075
	527.416	4.401		527.416	14.273		527.416	18.612		527.416	21.806		527.416	25.254		527.416	26.961		527.416	27.953
	528.189	4.41		528.189	14.141		528.189	18.431		528.189	21.689		528.189	24.923		528.189	26.798		528.189	27.715
	528.963	4.349		528.963	14.111		528.963	18.336		528.963	21.557		528.963	24.817		528.963	26.733		528.963	27.524
	529.736	4.341		529.736	13.977		529.736	18.074		529.736	21.327		529.736	24.673		529.736	26.374		529.736	27.379
	530.509	4.309		530.509	13.878		530.509	18.076		530.509	21.229		530.509	24.435		530.509	26.309		530.509	27.241
	531.282	4.261		531.282	13.841		531.282	17.857		531.282	21.164		531.282	24.352		531.282	26.073		531.282	26.925
	532.055	4.249		532.055	13.678		532.055	17.859		532.055	20.988		532.055	24.137		532.055	25.902		532.055	26.823
	532.828	4.224		532.828	13.591		532.828	17.64		532.828	20.804		532.828	24.037		532.828	25.695		532.828	26.667
	533.601	4.147		533.601	13.528		533.601	17.657		533.601	20.578		533.601	23.892		533.601	25.526		533.601	26.485
	534.373	4.154		534.373	13.454		534.373	17.376		534.373	20.573		534.373	23.739		534.373	25.409		534.373	26.334
	535.146	4.16		535.146	13.376		535.146	17.295		535.146	20.322		535.146	23.578		535.146	25.233		535.146	25.985
	535.918	4.118		535.918	13.315		535.918	17.125		535.918	20.222		535.918	23.293		535.918	25.086		535.918	26.026
	536.691	4.042		536.691	13.12		536.691	17.07		536.691	20.144		536.691	23.217		536.691	24.823		536.691	25.66
	537.463	4.009		537.463	13.093		537.463	16.889		537.463	19.928		537.463	23.138		537.463	24.636		537.463	25.608
	538.236	4.024		538.236	12.874		538.236	16.73		538.236	19.843		538.236	22.83		538.236	24.459		538.236	25.325
	539.008	3.946		539.008	12.837		539.008	16.626		539.008	19.596		539.008	22.775		539.008	24.274		539.008	25.233
	539.78	3.956		539.78	12.771		539.78	16.529		539.78	19.496		539.78	22.544		539.78	24.115		539.78	24.909
	540.552	3.902		540.552	12.65		540.552	16.412		540.552	19.291		540.552	22.286		540.552	23.945		540.552	24.711
	541.324	3.873		541.324	12.485		541.324	16.284		541.324	19.225		541.324	22.16		541.324	23.715		541.324	24.493
	542.096	3.839		542.096	12.497		542.096	16.103		542.096	19.042		542.096	22.043		542.096	23.464		542.096	24.376
	542.868	3.847		542.868	12.365		542.868	16.023		542.868	18.831		542.868	21.786		542.868	23.304		542.868	24.158
	543.64	3.803		543.64	12.24		543.64	15.896		543.64	18.754		543.64	21.679		543.64	23.328		543.64	23.988
	544.412	3.742		544.412	12.165		544.412	15.829		544.412	18.617		544.412	21.392		544.412	22.99		544.412	23.803
	545.183	3.741		545.183	12.036		545.183	15.678		545.183	18.484		545.183	21.309		545.183	22.939		545.183	23.695
	545.955	3.704		545.955	11.932		545.955	15.539		545.955	18.312		545.955	21.037		545.955	22.682		545.955	23.593
	546.726	3.683		546.726	11.836		546.726	15.359		546.726	18.155		546.726	20.906		546.726	22.487		546.726	23.255
	547.498	3.681		547.498	11.797		547.498	15.231		547.498	17.912		547.498	20.805		547.498	22.297		547.498	23.041
	548.269	3.625		548.269	11.646		548.269	15.133		548.269	17.894		548.269	20.617		548.269	22.185		548.269	22.854
	549.04	3.571		549.04	11.533		549.04	15.021		549.04	17.73		549.04	20.468		549.04	21.934		549.04	22.776
	549.811	3.525		549.811	11.464		549.811	14.953		549.811	17.581		549.811	20.258		549.811	21.783		549.811	22.506
	550.582	3.528		550.582	11.427		550.582	14.742		550.582	17.394		550.582	20.111		550.582	21.599		550.582	22.284
	551.354	3.49		551.354	11.3		551.354	14.687		551.354	17.329		551.354	19.996		551.354	21.437		551.354	22.179
	552.124	3.487		552.124	11.186		552.124	14.528		552.124	17.247		552.124	19.724		552.124	21.255		552.124	21.965
	552.895	3.422		552.895	11.104		552.895	14.303		552.895	16.957		552.895	19.589		552.895	21.054		552.895	21.854
	553.666	3.417		553.666	10.992		553.666	14.261		553.666	16.755		553.666	19.411		553.666	20.898		553.666	21.611
	554.437	3.391		554.437	10.873		554.437	14.128		554.437	16.672		554.437	19.35		554.437	20.659		554.437	21.471
	555.207	3.368		555.207	10.791		555.207	14.021		555.207	16.58		555.207	19.099		555.207	20.554		555.207	21.283
	555.978	3.32		555.978	10.695		555.978	13.953		555.978	16.345		555.978	18.856		555.978	20.272		555.978	21.111
	556.748	3.31		556.748	10.55		556.748	13.795		556.748	16.217		556.748	18.754		556.748	20.121		556.748	20.826
	557.519	3.25		557.519	10.559		557.519	13.656		557.519	16.094		557.519	18.608		557.519	19.993		557.519	20.725
	558.289	3.203		558.289	10.459		558.289	13.369		558.289	15.944		558.289	18.462		558.289	19.823		558.289	20.54
	559.059	3.204		559.059	10.334		559.059	13.41		559.059	15.877		559.059	18.297		559.059	19.599		559.059	20.352
	559.829	3.153		559.829	10.251		559.829	13.24		559.829	15.68		559.829	18.048		559.829	19.397		559.829	20.163
	560.6	3.126		560.6	10.177		560.6	13.223		560.6	15.576		560.6	17.964		560.6	19.205		560.6	19.874
	561.37	3.091		561.37	10.063		561.37	12.927		561.37	15.355		561.37	17.724		561.37	19.057		561.37	19.759
	562.139	3.058		562.139	9.97		562.139	12.896		562.139	15.249		562.139	17.538		562.139	18.846		562.139	19.469
	562.909	3.026		562.909	9.886		562.909	12.8		562.909	15.079		562.909	17.429		562.909	18.707		562.909	19.32
	563.679	3.025		563.679	9.793		563.679	12.676		563.679	14.993		563.679	17.206		563.679	18.672		563.679	19.297
	564.449	2.968		564.449	9.71		564.449	12.479		564.449	14.787		564.449	17.025		564.449	18.441		564.449	19.034
	565.218	2.975		565.218	9.639		565.218	12.415		565.218	14.703		565.218	16.966		565.218	18.224		565.218	18.902
	565.988	2.96		565.988	9.48		565.988	12.301		565.988	14.559		565.988	16.774		565.988	18.042		565.988	18.696
	566.757	2.912		566.757	9.423		566.757	12.182		566.757	14.486		566.757	16.6		566.757	17.909		566.757	18.581
	567.527	2.896		567.527	9.277		567.527	12.103		567.527	14.245		567.527	16.417		567.527	17.727		567.527	18.403
	568.296	2.883		568.296	9.196		568.296	11.92		568.296	14.158		568.296	16.392		568.296	17.544		568.296	18.215
	569.065	2.852		569.065	9.155		569.065	11.845		569.065	14.04		569.065	16.028		569.065	17.395		569.065	17.971
	569.834	2.803		569.834	9.03		569.834	11.737		569.834	13.894		569.834	16.025		569.834	17.225		569.834	17.895
	570.603	2.778		570.603	8.903		570.603	11.601		570.603	13.746		570.603	15.825		570.603	17.048		570.603	17.732
	571.372	2.753		571.372	8.875		571.372	11.541		571.372	13.619		571.372	15.624		571.372	16.857		571.372	17.496
	572.141	2.743		572.141	8.78		572.141	11.369		572.141	13.418		572.141	15.505		572.141	16.787		572.141	17.343
	572.91	2.696		572.91	8.708		572.91	11.298		572.91	13.29		572.91	15.401		572.91	16.614		572.91	17.19
	573.679	2.64		573.679	8.686		573.679	11.204		573.679	13.199		573.679	15.239		573.679	16.409		573.679	17.12
	574.447	2.665		574.447	8.595		574.447	11.081		574.447	13.043		574.447	15.018		574.447	16.278		574.447	16.895
	575.216	2.659		575.216	8.429		575.216	11.01		575.216	12.984		575.216	14.97		575.216	16.131		575.216	16.64
	575.984	2.583		575.984	8.39		575.984	10.876		575.984	12.787		575.984	14.796		575.984	16.058		575.984	16.565
	576.753	2.568		576.753	8.303		576.753	10.761		576.753	12.653		576.753	14.607		576.753	15.849		576.753	16.334
	577.521	2.52		577.521	8.268		577.521	10.655		577.521	12.629		577.521	14.547		577.521	15.662		577.521	16.234
	578.289	2.54		578.289	8.115		578.289	10.544		578.289	12.429		578.289	14.335		578.289	15.518		578.289	16.03
	579.058	2.484		579.058	8.025		579.058	10.445		579.058	12.231		579.058	14.166		579.058	15.313		579.058	15.877
	579.826	2.477		579.826	7.92		579.826	10.293		579.826	12.205		579.826	14.032		579.826	15.138		579.826	15.684
	580.594	2.427		580.594	7.909		580.594	10.222		580.594	12.046		580.594	13.86		580.594	15.08		580.594	15.533
	581.362	2.423		581.362	7.827		581.362	10.089		581.362	11.952		581.362	13.746		581.362	14.76		581.362	15.424
	582.13	2.385		582.13	7.729		582.13	9.943		582.13	11.762		582.13	13.631		582.13	14.727		582.13	15.316
	582.897	2.383		582.897	7.621		582.897	9.853		582.897	11.704		582.897	13.444		582.897	14.503		582.897	15.091
	583.665	2.361		583.665	7.536		583.665	9.756		583.665	11.574		583.665	13.262		583.665	14.414		583.665	14.882
	584.433	2.332		584.433	7.442		584.433	9.675		584.433	11.476		584.433	13.248		584.433	14.246		584.433	14.812
	585.2	2.306		585.2	7.33		585.2	9.6		585.2	11.331		585.2	13.041		585.2	14.168		585.2	14.499
	585.968	2.293		585.968	7.248		585.968	9.527		585.968	11.198		585.968	12.909		585.968	13.91		585.968	14.455
	586.735	2.249		586.735	7.247		586.735	9.39		586.735	11.135		586.735	12.872		586.735	13.771		586.735	14.358
	587.502	2.207		587.502	7.156		587.502	9.275		587.502	11.063		587.502	12.66		587.502	13.746		587.502	14.138
	588.27	2.216		588.27	7.069		588.27	9.198		588.27	10.807		588.27	12.498		588.27	13.483		588.27	13.989
	589.037	2.219		589.037	6.99		589.037	9.07		589.037	10.733		589.037	12.429		589.037	13.365		589.037	13.882
	589.804	2.158		589.804	6.891		589.804	8.979		589.804	10.626		589.804	12.227		589.804	13.169		589.804	13.749
	590.571	2.12		590.571	6.853		590.571	8.883		590.571	10.529		590.571	12.166		590.571	13.148		590.571	13.607
	591.338	2.109		591.338	6.787		591.338	8.733		591.338	10.425		591.338	11.985		591.338	12.926		591.338	13.398
	592.104	2.056		592.104	6.654		592.104	8.737		592.104	10.241		592.104	11.839		592.104	12.861		592.104	13.299
	592.871	2.052		592.871	6.607		592.871	8.585		592.871	10.159		592.871	11.764		592.871	12.645		592.871	13.133
	593.638	2.061		593.638	6.532		593.638	8.443		593.638	10.011		593.638	11.558		593.638	12.529		593.638	13.012
	594.404	2.025		594.404	6.488		594.404	8.385		594.404	9.929		594.404	11.418		594.404	12.368		594.404	12.737
	595.171	2		595.171	6.395		595.171	8.278		595.171	9.794		595.171	11.324		595.171	12.265		595.171	12.745
	595.937	1.966		595.937	6.308		595.937	8.172		595.937	9.686		595.937	11.203		595.937	12.038		595.937	12.577
	596.704	1.937		596.704	6.271		596.704	8.119		596.704	9.643		596.704	11.056		596.704	11.927		596.704	12.39
	597.47	1.879		597.47	6.168		597.47	8.041		597.47	9.456		597.47	10.919		597.47	11.809		597.47	12.26
	598.236	1.903		598.236	6.106		598.236	7.89		598.236	9.322		598.236	10.787		598.236	11.703		598.236	12.091
	599.002	1.866		599.002	5.993		599.002	7.85		599.002	9.256		599.002	10.69		599.002	11.575		599.002	11.973
	599.768	1.864		599.768	5.941		599.768	7.775		599.768	9.12		599.768	10.588		599.768	11.362		599.768	11.843
	600.534	1.846		600.534	5.912		600.534	7.606		600.534	9.034		600.534	10.396		600.534	11.316		600.534	11.684
	601.3	1.82		601.3	5.828		601.3	7.542		601.3	8.971		601.3	10.331		601.3	11.194		601.3	11.598
	602.066	1.778		602.066	5.74		602.066	7.498		602.066	8.808		602.066	10.241		602.066	11.109		602.066	11.493
	602.831	1.776		602.831	5.673		602.831	7.435		602.831	8.768		602.831	10.185		602.831	10.963		602.831	11.325
	603.597	1.725		603.597	5.674		603.597	7.351		603.597	8.695		603.597	10.066		603.597	10.787		603.597	11.29
	604.363	1.72		604.363	5.58		604.363	7.256		604.363	8.562		604.363	9.886		604.363	10.733		604.363	11.14
	605.128	1.734		605.128	5.507		605.128	7.195		605.128	8.491		605.128	9.804		605.128	10.626		605.128	11.012
	605.893	1.708		605.893	5.46		605.893	7.143		605.893	8.326		605.893	9.696		605.893	10.497		605.893	10.923
	606.659	1.678		606.659	5.398		606.659	7.007		606.659	8.278		606.659	9.54		606.659	10.396		606.659	10.764
	607.424	1.654		607.424	5.338		607.424	6.924		607.424	8.196		607.424	9.505		607.424	10.238		607.424	10.629
	608.189	1.647		608.189	5.279		608.189	6.896		608.189	8.084		608.189	9.429		608.189	10.118		608.189	10.582
	608.954	1.642		608.954	5.292		608.954	6.798		608.954	7.97		608.954	9.275		608.954	10.114		608.954	10.379
	609.719	1.615		609.719	5.153		609.719	6.708		609.719	7.886		609.719	9.134		609.719	9.935		609.719	10.334
	610.484	1.574		610.484	5.094		610.484	6.619		610.484	7.797		610.484	9.082		610.484	9.784		610.484	10.191
	611.249	1.585		611.249	5.072		611.249	6.535		611.249	7.818		611.249	8.976		611.249	9.769		611.249	10.092
	612.013	1.533		612.013	5.045		612.013	6.491		612.013	7.706		612.013	8.833		612.013	9.628		612.013	9.988
	612.778	1.542		612.778	4.972		612.778	6.476		612.778	7.563		612.778	8.79		612.778	9.526		612.778	9.847
	613.543	1.514		613.543	4.912		613.543	6.362		613.543	7.483		613.543	8.65		613.543	9.399		613.543	9.776
	614.307	1.505		614.307	4.864		614.307	6.277		614.307	7.383		614.307	8.522		614.307	9.352		614.307	9.669
	615.072	1.49		615.072	4.795		615.072	6.19		615.072	7.373		615.072	8.545		615.072	9.212		615.072	9.57
	615.836	1.498		615.836	4.717		615.836	6.144		615.836	7.212		615.836	8.391		615.836	9.076		615.836	9.451
	616.6	1.437		616.6	4.683		616.6	6.079		616.6	7.177		616.6	8.295		616.6	8.969		616.6	9.296
	617.364	1.422		617.364	4.595		617.364	5.94		617.364	7.135		617.364	8.178		617.364	8.933		617.364	9.243
	618.128	1.444		618.128	4.532		618.128	5.924		618.128	7.018		618.128	8.124		618.128	8.781		618.128	9.136
	618.892	1.428		618.892	4.542		618.892	5.883		618.892	6.921		618.892	8.003		618.892	8.666		618.892	9.015
	619.656	1.396		619.656	4.461		619.656	5.789		619.656	6.913		619.656	7.868		619.656	8.6		619.656	8.943
	620.42	1.376		620.42	4.448		620.42	5.699		620.42	6.785		620.42	7.862		620.42	8.517		620.42	8.792
	621.184	1.363		621.184	4.375		621.184	5.615		621.184	6.692		621.184	7.745		621.184	8.407		621.184	8.661
	621.947	1.334		621.947	4.307		621.947	5.575		621.947	6.613		621.947	7.63		621.947	8.254		621.947	8.594
	622.711	1.312		622.711	4.244		622.711	5.533		622.711	6.517		622.711	7.473		622.711	8.206		622.711	8.538
	623.475	1.321		623.475	4.21		623.475	5.442		623.475	6.438		623.475	7.448		623.475	8.141		623.475	8.391
	624.238	1.301		624.238	4.204		624.238	5.397		624.238	6.328		624.238	7.288		624.238	7.922		624.238	8.263
	625.001	1.275		625.001	4.1		625.001	5.33		625.001	6.314		625.001	7.257		625.001	7.927		625.001	8.155
	625.765	1.281		625.765	4.049		625.765	5.238		625.765	6.165		625.765	7.105		625.765	7.772		625.765	8.048
	626.528	1.258		626.528	4.032		626.528	5.205		626.528	6.135		626.528	7.088		626.528	7.706		626.528	7.977
	627.291	1.222		627.291	3.933		627.291	5.147		627.291	6.045		627.291	7.022		627.291	7.57		627.291	7.863
	628.054	1.222		628.054	3.871		628.054	5.033		628.054	5.957		628.054	6.92		628.054	7.514		628.054	7.858
	628.817	1.222		628.817	3.863		628.817	4.983		628.817	5.903		628.817	6.844		628.817	7.454		628.817	7.713
	629.58	1.205		629.58	3.837		629.58	4.941		629.58	5.87		629.58	6.799		629.58	7.404		629.58	7.644
	630.342	1.187		630.342	3.759		630.342	4.874		630.342	5.816		630.342	6.657		630.342	7.261		630.342	7.588
	631.105	1.157		631.105	3.706		631.105	4.851		631.105	5.691		631.105	6.574		631.105	7.173		631.105	7.442
	631.868	1.159		631.868	3.721		631.868	4.731		631.868	5.653		631.868	6.54		631.868	7.109		631.868	7.384
	632.63	1.138		632.63	3.684		632.63	4.686		632.63	5.538		632.63	6.476		632.63	7.078		632.63	7.313
	633.393	1.124		633.393	3.636		633.393	4.624		633.393	5.547		633.393	6.393		633.393	6.967		633.393	7.21
	634.155	1.105		634.155	3.543		634.155	4.606		634.155	5.461		634.155	6.333		634.155	6.837		634.155	7.095
	634.917	1.094		634.917	3.557		634.917	4.562		634.917	5.404		634.917	6.233		634.917	6.78		634.917	7.059
	635.679	1.074		635.679	3.482		635.679	4.516		635.679	5.331		635.679	6.152		635.679	6.688		635.679	6.941
	636.442	1.094		636.442	3.43		636.442	4.44		636.442	5.264		636.442	6.08		636.442	6.645		636.442	6.898
	637.204	1.062		637.204	3.397		637.204	4.397		637.204	5.211		637.204	6.015		637.204	6.529		637.204	6.772
	637.965	1.053		637.965	3.351		637.965	4.363		637.965	5.156		637.965	5.958		637.965	6.447		637.965	6.67
	638.727	1.034		638.727	3.33		638.727	4.32		638.727	5.049		638.727	5.933		638.727	6.411		638.727	6.671
	639.489	1.023		639.489	3.277		639.489	4.253		639.489	5.019		639.489	5.786		639.489	6.316		639.489	6.64
	640.251	1.034		640.251	3.272		640.251	4.234		640.251	4.942		640.251	5.791		640.251	6.261		640.251	6.457
	641.012	1.003		641.012	3.189		641.012	4.158		641.012	4.901		641.012	5.718		641.012	6.207		641.012	6.365
	641.774	0.997		641.774	3.197		641.774	4.128		641.774	4.838		641.774	5.597		641.774	6.101		641.774	6.361
	642.535	0.983		642.535	3.105		642.535	4.033		642.535	4.814		642.535	5.571		642.535	6.067		642.535	6.298
	643.297	0.975		643.297	3.118		643.297	4.031		643.297	4.727		643.297	5.522		643.297	5.995		643.297	6.206
	644.058	0.93		644.058	3.061		644.058	3.979		644.058	4.67		644.058	5.4		644.058	5.888		644.058	6.124
	644.819	0.945		644.819	2.994		644.819	3.923		644.819	4.657		644.819	5.362		644.819	5.828		644.819	6.122
	645.58	0.949		645.58	2.994		645.58	3.869		645.58	4.544		645.58	5.242		645.58	5.774		645.58	5.968
	646.341	0.945		646.341	2.908		646.341	3.807		646.341	4.557		646.341	5.231		646.341	5.682		646.341	5.892
	647.102	0.911		647.102	2.911		647.102	3.793		647.102	4.545		647.102	5.132		647.102	5.615		647.102	5.831
	647.863	0.917		647.863	2.886		647.863	3.728		647.863	4.423		647.863	5.104		647.863	5.535		647.863	5.807
	648.624	0.903		648.624	2.858		648.624	3.689		648.624	4.303		648.624	5.084		648.624	5.476		648.624	5.673
	649.385	0.878		649.385	2.835		649.385	3.647		649.385	4.24		649.385	5.001		649.385	5.426		649.385	5.646
	650.145	0.879		650.145	2.788		650.145	3.607		650.145	4.269		650.145	4.896		650.145	5.371		650.145	5.538
	650.906	0.844		650.906	2.75		650.906	3.582		650.906	4.221		650.906	4.83		650.906	5.286		650.906	5.513
	651.666	0.879		651.666	2.742		651.666	3.518		651.666	4.123		651.666	4.807		651.666	5.168		651.666	5.484
	652.427	0.846		652.427	2.686		652.427	3.423		652.427	4.094		652.427	4.756		652.427	5.168		652.427	5.4
	653.187	0.851		653.187	2.647		653.187	3.43		653.187	4.112		653.187	4.639		653.187	5.091		653.187	5.333
	653.947	0.829		653.947	2.661		653.947	3.404		653.947	3.997		653.947	4.618		653.947	5.04		653.947	5.202
	654.707	0.819		654.707	2.613		654.707	3.367		654.707	3.935		654.707	4.531		654.707	4.981		654.707	5.156
	655.467	0.822		655.467	2.571		655.467	3.3		655.467	3.906		655.467	4.508		655.467	4.898		655.467	5.131
	656.227	0.805		656.227	2.528		656.227	3.262		656.227	3.862		656.227	4.457		656.227	4.845		656.227	5.054
	656.987	0.794		656.987	2.521		656.987	3.233		656.987	3.802		656.987	4.355		656.987	4.748		656.987	4.986
	657.747	0.778		657.747	2.449		657.747	3.181		657.747	3.733		657.747	4.325		657.747	4.781		657.747	4.87
	658.507	0.774		658.507	2.433		658.507	3.149		658.507	3.709		658.507	4.328		658.507	4.638		658.507	4.859
	659.266	0.758		659.266	2.412		659.266	3.104		659.266	3.661		659.266	4.22		659.266	4.562		659.266	4.809
	660.026	0.766		660.026	2.411		660.026	3.076		660.026	3.626		660.026	4.173		660.026	4.549		660.026	4.701
	660.785	0.763		660.785	2.331		660.785	3.041		660.785	3.569		660.785	4.099		660.785	4.488		660.785	4.732
	661.545	0.757		661.545	2.328		661.545	3.016		661.545	3.551		661.545	4.126		661.545	4.436		661.545	4.603
	662.304	0.74		662.304	2.311		662.304	2.959		662.304	3.497		662.304	4.036		662.304	4.402		662.304	4.599
	663.063	0.736		663.063	2.238		663.063	2.902		663.063	3.446		663.063	4.015		663.063	4.339		663.063	4.533
	663.822	0.75		663.822	2.258		663.822	2.916		663.822	3.386		663.822	3.945		663.822	4.315		663.822	4.451
	664.581	0.726		664.581	2.219		664.581	2.844		664.581	3.347		664.581	3.925		664.581	4.238		664.581	4.422
	665.34	0.703		665.34	2.219		665.34	2.856		665.34	3.353		665.34	3.846		665.34	4.201		665.34	4.363
	666.099	0.706		666.099	2.21		666.099	2.79		666.099	3.299		666.099	3.804		666.099	4.134		666.099	4.311
	666.858	0.698		666.858	2.147		666.858	2.791		666.858	3.242		666.858	3.766		666.858	4.096		666.858	4.262
	667.617	0.7		667.617	2.123		667.617	2.741		667.617	3.233		667.617	3.676		667.617	4.053		667.617	4.207
	668.375	0.702		668.375	2.089		668.375	2.712		668.375	3.159		668.375	3.688		668.375	3.973		668.375	4.173
	669.134	0.68		669.134	2.099		669.134	2.674		669.134	3.103		669.134	3.649		669.134	3.962		669.134	4.083
	669.892	0.677		669.892	2.075		669.892	2.636		669.892	3.112		669.892	3.534		669.892	3.868		669.892	4.048
	670.65	0.67		670.65	2.042		670.65	2.602		670.65	3.069		670.65	3.565		670.65	3.868		670.65	4.006
	671.409	0.668		671.409	2.021		671.409	2.594		671.409	3.05		671.409	3.482		671.409	3.777		671.409	3.958
	672.167	0.657		672.167	1.996		672.167	2.543		672.167	2.979		672.167	3.434		672.167	3.763		672.167	3.877
	672.925	0.656		672.925	1.974		672.925	2.546		672.925	2.982		672.925	3.399		672.925	3.72		672.925	3.859
	673.683	0.633		673.683	1.937		673.683	2.517		673.683	2.925		673.683	3.366		673.683	3.696		673.683	3.775
	674.441	0.638		674.441	1.947		674.441	2.448		674.441	2.901		674.441	3.371		674.441	3.599		674.441	3.775
	675.199	0.624		675.199	1.923		675.199	2.414		675.199	2.85		675.199	3.316		675.199	3.557		675.199	3.706
	675.957	0.629		675.957	1.887		675.957	2.403		675.957	2.849		675.957	3.237		675.957	3.539		675.957	3.676
	676.714	0.622		676.714	1.899		676.714	2.404		676.714	2.805		676.714	3.158		676.714	3.497		676.714	3.636
	677.472	0.628		677.472	1.846		677.472	2.354		677.472	2.759		677.472	3.188		677.472	3.457		677.472	3.598
	678.229	0.611		678.229	1.837		678.229	2.322		678.229	2.708		678.229	3.109		678.229	3.401		678.229	3.533
	678.987	0.612		678.987	1.783		678.987	2.289		678.987	2.673		678.987	3.082		678.987	3.391		678.987	3.462
	679.744	0.623		679.744	1.785		679.744	2.297		679.744	2.64		679.744	3.052		679.744	3.315		679.744	3.412
	680.502	0.605		680.502	1.753		680.502	2.244		680.502	2.641		680.502	2.967		680.502	3.28		680.502	3.379
	681.259	0.612		681.259	1.751		681.259	2.23		681.259	2.613		681.259	2.978		681.259	3.219		681.259	3.362
	682.016	0.6		682.016	1.74		682.016	2.191		682.016	2.573		682.016	2.956		682.016	3.225		682.016	3.32
	682.773	0.611		682.773	1.707		682.773	2.169		682.773	2.559		682.773	2.922		682.773	3.169		682.773	3.299
	683.53	0.605		683.53	1.711		683.53	2.183		683.53	2.507		683.53	2.89		683.53	3.09		683.53	3.312
	684.287	0.603		684.287	1.668		684.287	2.131		684.287	2.445		684.287	2.831		684.287	3.063		684.287	3.214
	685.043	0.584		685.043	1.666		685.043	2.112		685.043	2.449		685.043	2.845		685.043	3.027		685.043	3.176
	685.8	0.578		685.8	1.661		685.8	2.095		685.8	2.454		685.8	2.78		685.8	3.021		685.8	3.112
	686.557	0.593		686.557	1.655		686.557	2.061		686.557	2.392		686.557	2.78		686.557	3.004		686.557	3.138
	687.313	0.606		687.313	1.654		687.313	2.067		687.313	2.399		687.313	2.733		687.313	2.996		687.313	3.064
	688.07	0.617		688.07	1.66		688.07	2.032		688.07	2.34		688.07	2.721		688.07	2.945		688.07	3.1
	688.826	0.634		688.826	1.631		688.826	2.038		688.826	2.322		688.826	2.691		688.826	2.878		688.826	3.077
	689.582	0.622		689.582	1.641		689.582	2.028		689.582	2.325		689.582	2.656		689.582	2.887		689.582	3.018
	690.338	0.643		690.338	1.594		690.338	1.985		690.338	2.31		690.338	2.631		690.338	2.822		690.338	2.936
	691.094	0.634		691.094	1.584		691.094	1.992		691.094	2.286		691.094	2.614		691.094	2.812		691.094	2.905
	691.85	0.637		691.85	1.572		691.85	1.943		691.85	2.248		691.85	2.56		691.85	2.823		691.85	2.899
	692.606	0.612		692.606	1.567		692.606	1.933		692.606	2.262		692.606	2.518		692.606	2.758		692.606	2.879
	693.362	0.625		693.362	1.529		693.362	1.901		693.362	2.177		693.362	2.484		693.362	2.676		693.362	2.867
	694.118	0.597		694.118	1.523		694.118	1.874		694.118	2.156		694.118	2.469		694.118	2.682		694.118	2.805
	694.873	0.594		694.873	1.507		694.873	1.885		694.873	2.149		694.873	2.468		694.873	2.637		694.873	2.765
	695.629	0.577		695.629	1.482		695.629	1.821		695.629	2.105		695.629	2.443		695.629	2.608		695.629	2.741
	696.385	0.584		696.385	1.423		696.385	1.829		696.385	2.092		696.385	2.358		696.385	2.558		696.385	2.634
	697.14	0.596		697.14	1.434		697.14	1.776		697.14	2.046		697.14	2.319		697.14	2.496		697.14	2.62
	697.895	0.552		697.895	1.411		697.895	1.769		697.895	2.039		697.895	2.306		697.895	2.513		697.895	2.571
	698.65	0.552		698.65	1.39		698.65	1.756		698.65	1.977		698.65	2.292		698.65	2.499		698.65	2.586
	699.406	0.562		699.406	1.386		699.406	1.731		699.406	1.968		699.406	2.251		699.406	2.464		699.406	2.54
	700.161	0.559		700.161	1.379		700.161	1.708		700.161	1.946		700.161	2.2		700.161	2.388		700.161	2.535

## Sheet: Fig. 3f
	Time (s)	PL intensity (arb. u.)
	0.25	5.679
	0.5	17.964
	0.75	21.643
	1	23.389
	1.25	24.701
	1.5	26.372
	1.75	27.415
	2	28.414
	2.25	29.683
	2.5	30.481
	2.75	30.912
	3	31.569
	3.25	31.996
	3.5	32.442
	3.75	32.711
	4	32.959
	4.25	33.159
	4.5	33.448
	4.75	33.675
	5	33.785
	5.25	33.858
	5.5	33.951
	5.75	34.256
	6	34.494
	6.25	34.534
	6.5	34.768
	6.75	34.886
	7	34.896
	7.25	34.908
	7.5	34.915
	7.75	34.922
	8	34.937

## Sheet: Fig. 3h
	host_60 s interval			Mn_60 s interval			host_300 s interval			Mn_300 s interval			host_900 s interval			Mn_900 s interval
	Time (s)	PL intensity (arb. u.)		Time (s)	PL intensity (arb. u.)		Time (s)	PL intensity (arb. u.)		Time (s)	PL intensity (arb. u.)		Time (s)	PL intensity (arb. u.)		Time (s)	PL intensity (arb. u.)
	0.7	2.732		0.7	9.38		0.7	2.666		0.7	14.192		0.7	2.711		0.7	18.123
	1.05	3.772		1.05	8.444		1.05	3.62		1.05	13.035		1.05	3.741		1.05	14.463
	1.4	4.806		1.4	8.009		1.4	4.296		1.4	11.828		1.4	4.145		1.4	13.214
	1.75	5.959		1.75	7.572		1.75	4.747		1.75	11.003		1.75	4.555		1.75	12.376
	2.1	6.559		2.1	7.088		2.1	5.247		2.1	10.083		2.1	4.965		2.1	11.542
	2.45	6.722		2.45	6.895		2.45	5.825		2.45	9.212		2.45	5.276		2.45	10.983
	2.8	6.879		2.8	6.692		2.8	6.026		2.8	8.872		2.8	5.544		2.8	10.127
	3.15	7.014		3.15	6.547		3.15	6.207		3.15	8.614		3.15	5.972		3.15	9.646
	3.5	7.183		3.5	6.475		3.5	6.389		3.5	8.379		3.5	6.105		3.5	9.458
	3.85	7.294		3.85	6.265		3.85	6.466		3.85	8.193		3.85	6.242		3.85	9.195
	4.2	7.324		4.2	6.207		4.2	6.629		4.2	8.038		4.2	6.36		4.2	8.962
	4.55	7.489		4.55	6.144		4.55	6.732		4.55	7.828		4.55	6.562		4.55	8.616
	4.9	7.486		4.9	6.052		4.9	6.947		4.9	7.527		4.9	6.686		4.9	8.466
	5.25	7.709		5.25	6.018		5.25	6.963		5.25	7.389		5.25	6.857		5.25	8.272
	5.6	7.681		5.6	5.918		5.6	7.061		5.6	7.35		5.6	6.849		5.6	8.177
	5.95	7.8		5.95	5.919		5.95	7.144		5.95	7.201		5.95	7.001		5.95	8.007
	6.3	7.662		6.3	5.785		6.3	7.19		6.3	7.087		6.3	7.05		6.3	7.754
	6.65	7.814		6.65	5.793		6.65	7.253		6.65	6.953		6.65	7.21		6.65	7.687
	7	7.822		7	5.746		7	7.298		7	6.834		7	7.189		7	7.626
	7.35	7.929		7.35	5.75		7.35	7.363		7.35	6.794		7.35	7.22		7.35	7.521
	7.7	7.86		7.7	5.644		7.7	7.349		7.7	6.728		7.7	7.28		7.7	7.438
	8.05	7.963		8.05	5.641		8.05	7.511		8.05	6.682		8.05	7.381		8.05	7.296
	8.4	7.931		8.4	5.629		8.4	7.451		8.4	6.62		8.4	7.377		8.4	7.25
	8.75	7.926		8.75	5.604		8.75	7.578		8.75	6.536		8.75	7.448		8.75	7.159
	9.1	8.028		9.1	5.587		9.1	7.589		9.1	6.426		9.1	7.522		9.1	7.087
	9.45	7.97		9.45	5.513		9.45	7.652		9.45	6.43		9.45	7.514		9.45	7.055
	9.8	8.069		9.8	5.527		9.8	7.616		9.8	6.367		9.8	7.584		9.8	6.979
	10.15	7.986		10.15	5.512		10.15	7.669		10.15	6.331		10.15	7.602		10.15	6.902
	10.5	7.978		10.5	5.494		10.5	7.684		10.5	6.288		10.5	7.643		10.5	6.827
	10.85	8.04		10.85	5.453		10.85	7.757		10.85	6.259		10.85	7.602		10.85	6.835
	11.2	8.157		11.2	5.522		11.2	7.72		11.2	6.207		11.2	7.685		11.2	6.774
	11.55	8.047		11.55	5.404		11.55	7.752		11.55	6.171		11.55	7.706		11.55	6.744
	11.9	8.1		11.9	5.466		11.9	7.791		11.9	6.088		11.9	7.781		11.9	6.635
	12.25	8.1		12.25	5.373		12.25	7.904		12.25	6.143		12.25	7.774		12.25	6.598
	12.6	8.133		12.6	5.382		12.6	7.952		12.6	6.092		12.6	7.744		12.6	6.557
	12.95	8.17		12.95	5.312		12.95	7.857		12.95	6.057		12.95	7.738		12.95	6.543
	13.3	8.133		13.3	5.383		13.3	7.885		13.3	6.012		13.3	7.746		13.3	6.589
	13.65	8.157		13.65	5.357		13.65	7.847		13.65	6.057		13.65	7.863		13.65	6.495
	14	8.229		14	5.367		14	8.008		14	5.978		14	7.827		14	6.464
	14.35	8.158		14.35	5.34		14.35	7.954		14.35	5.916		14.35	7.862		14.35	6.387
	14.7	8.208		14.7	5.299		14.7	7.996		14.7	5.97		14.7	7.908		14.7	6.397
	15.05	8.199		15.05	5.314		15.05	8.015		15.05	5.983		15.05	7.93		15.05	6.327
	15.4	8.131		15.4	5.239		15.4	8.07		15.4	5.87		15.4	7.956		15.4	6.298
	15.75	8.227		15.75	5.253		15.75	7.967		15.75	5.85		15.75	7.974		15.75	6.296
	16.1	8.227		16.1	5.28		16.1	8.048		16.1	5.89		16.1	7.913		16.1	6.287
	16.45	8.241		16.45	5.27		16.45	7.973		16.45	5.803		16.45	7.974		16.45	6.265
	16.8	8.216		16.8	5.268		16.8	8.009		16.8	5.799		16.8	8.003		16.8	6.266
	17.15	8.31		17.15	5.272		17.15	8.004		17.15	5.741		17.15	7.94		17.15	6.234
	17.5	8.231		17.5	5.279		17.5	8.12		17.5	5.803		17.5	7.961		17.5	6.228

## Sheet: Fig. 3j
	0.25 W m-2
	Wavelength (nm)	PL intensity from 0.35 to 20.3 s (arb. u.)
	400.359	59.75	97.62	113	147.88	152.25	184.25	194.12	224.62	244.75	253.62	267.75	285	278.5	315.38	317.38	316.25	328.12	343.88	358.38	372.38	368.5	375.75	370.12	395.25	396.5	401.62	414	412.75	416.12	417.88	423.5	431.12	440.25	451.25	443.38	446.75	453.38	464.5	475.12	472.88	473.25	484.38	479.62	477	497.88	485.88	501	487.62
	401.145	61.75	98.62	102	138.88	144.25	188.25	199.12	235.62	255.75	252.62	280.75	293	291.5	318.38	324.38	322.25	325.12	355.88	371.38	361.38	365.5	386.75	392.12	396.25	407.5	400.62	415	421.75	428.12	428.88	434.5	446.12	463.25	455.25	466.38	478.75	484.38	473.5	486.12	486.88	483.25	486.38	483.62	489	506.88	508.88	508	501.62
	401.93	60.75	98.62	117	147.88	153.25	192.25	198.12	234.62	246.75	269.62	276.75	304	299.5	321.38	333.38	331.25	349.12	356.88	370.38	376.38	396.5	399.75	403.12	421.25	412.5	430.62	430	435.75	443.12	436.88	451.5	450.12	483.25	480.25	486.38	476.75	487.38	495.5	509.12	502.88	493.25	513.38	495.62	502	509.88	511.88	503	520.62
	402.715	66.75	97.62	107	153.88	160.25	187.25	193.12	249.62	241.75	277.62	278.75	309	311.5	330.38	334.38	339.25	358.12	371.88	386.38	380.38	397.5	392.75	408.12	423.25	426.5	412.62	434	454.75	448.12	450.88	462.5	462.12	469.25	500.25	503.38	495.75	496.38	507.5	512.12	502.88	521.25	514.38	504.62	518	538.88	522.88	541	526.62
	403.501	67.75	103.62	125	151.88	163.25	194.25	206.12	248.62	263.75	293.62	284.75	298	328.5	331.38	351.38	340.25	366.12	371.88	389.38	392.38	416.5	407.75	411.12	418.25	432.5	456.62	462	457.75	470.12	476.88	479.5	482.12	484.25	496.25	503.38	516.75	512.38	520.5	521.12	520.88	504.25	538.38	536.62	539	536.88	536.88	537	556.62
	404.286	68.75	99.62	118	155.88	171.25	192.25	218.12	248.62	277.75	282.62	309.75	318	320.5	348.38	355.38	363.25	373.12	391.88	401.38	396.38	407.5	415.75	422.12	446.25	453.5	454.62	459	467.75	486.12	485.88	486.5	489.12	496.25	503.25	529.38	518.75	531.38	525.5	528.12	530.88	536.25	526.38	529.62	537	570.88	549.88	567	566.62
	405.071	67.75	96.62	114	146.88	179.25	198.25	223.12	258.62	275.75	278.62	311.75	310	346.5	357.38	358.38	371.25	379.12	399.88	403.38	409.38	426.5	435.75	441.12	456.25	479.5	463.62	459	468.75	494.12	483.88	488.5	504.12	498.25	503.25	552.38	536.75	533.38	545.5	526.12	538.88	541.25	558.38	562.62	585	569.88	549.88	562	563.62
	405.856	65.75	108.62	123	162.88	165.25	206.25	225.12	269.62	280.75	286.62	319.75	326	330.5	363.38	376.38	381.25	392.12	410.88	419.38	426.38	443.5	445.75	439.12	453.25	470.5	473.62	482	498.75	502.12	516.88	500.5	522.12	518.25	542.25	529.38	550.75	545.38	563.5	569.12	562.88	564.25	558.38	582.62	581	595.88	586.88	578	592.62
	406.641	64.75	113.62	120	167.88	185.25	215.25	227.12	270.62	284.75	299.62	314.75	336	346.5	365.38	377.38	388.25	399.12	417.88	439.38	441.38	438.5	452.75	445.12	481.25	482.5	472.62	508	505.75	505.12	506.88	530.5	533.12	526.25	530.25	544.38	552.75	555.38	565.5	559.12	573.88	590.25	576.38	573.62	595	588.88	603.88	612	602.62
	407.425	70.75	109.62	130	160.88	182.25	211.25	229.12	280.62	292.75	292.62	342.75	339	352.5	367.38	389.38	382.25	400.12	418.88	428.38	443.38	448.5	454.75	471.12	477.25	491.5	487.62	513	510.75	510.12	519.88	535.5	548.12	546.25	546.25	561.38	572.75	583.38	577.5	593.12	575.88	586.25	597.38	585.62	595	615.88	608.88	628	620.62
	408.21	67.75	116.62	133	163.88	185.25	223.25	228.12	275.62	300.75	324.62	341.75	336	372.5	388.38	400.38	409.25	406.12	446.88	438.38	453.38	481.5	468.75	486.12	498.25	497.5	508.62	514	527.75	540.12	525.88	548.5	561.12	554.25	564.25	581.38	580.75	593.38	576.5	586.12	592.88	609.25	596.38	603.62	600	609.88	634.88	615	627.62
	408.995	74.75	120.62	135	171.88	179.25	221.25	235.12	294.62	308.75	314.62	346.75	372	367.5	409.38	402.38	412.25	417.12	446.88	444.38	458.38	464.5	486.75	479.12	513.25	510.5	513.62	522	519.75	533.12	549.88	566.5	563.12	568.25	595.25	601.38	605.75	604.38	606.5	609.12	616.88	616.25	617.38	624.62	624	623.88	633.88	646	639.62
	409.779	65.75	109.62	133	175.88	187.25	221.25	239.12	290.62	313.75	319.62	353.75	370	382.5	400.38	418.38	418.25	430.12	455.88	454.38	468.38	493.5	495.75	506.12	508.25	517.5	518.62	541	544.75	554.12	536.88	579.5	574.12	594.25	574.25	601.38	607.75	612.38	626.5	617.12	637.88	618.25	655.38	627.62	640	652.88	643.88	653	657.62
	410.564	69.75	117.62	136	169.88	199.25	234.25	246.12	304.62	316.75	321.62	358.75	378	377.5	393.38	414.38	429.25	434.12	463.88	457.38	484.38	484.5	515.75	503.12	526.25	521.5	533.62	565	571.75	575.12	576.88	590.5	593.12	584.25	603.25	609.38	618.75	631.38	644.5	637.12	652.88	654.25	654.38	650.62	666	654.88	658.88	673	668.62
	411.348	70.75	123.62	144	177.88	189.25	231.25	256.12	306.62	320.75	325.62	363.75	378	394.5	421.38	434.38	433.25	450.12	487.88	476.38	483.38	507.5	498.75	512.12	534.25	535.5	560.62	582	567.75	569.12	597.88	596.5	612.12	608.25	612.25	629.38	646.75	649.38	637.5	654.12	651.88	651.25	675.38	673.62	677	672.88	679.88	673	686.62
	412.133	75.75	123.62	144	182.88	205.25	245.25	264.12	312.62	322.75	342.62	366.75	390	406.5	416.38	441.38	453.25	475.12	476.88	491.38	494.38	521.5	523.75	540.12	553.25	571.5	556.62	577	587.75	590.12	589.88	593.5	592.12	620.25	630.25	644.38	638.75	638.38	662.5	675.12	669.88	673.25	682.38	681.62	675	693.88	690.88	704	702.62
	412.917	74.75	122.62	137	184.88	202.25	242.25	265.12	304.62	327.75	357.62	365.75	397	418.5	442.38	450.38	460.25	461.12	498.88	485.38	499.38	535.5	545.75	531.12	558.25	576.5	587.62	603	601.75	614.12	603.88	626.5	611.12	648.25	644.25	658.38	650.75	664.38	670.5	693.12	686.88	682.25	697.38	702.62	701	717.88	691.88	699	718.62
	413.701	79.75	128.62	142	179.88	210.25	248.25	257.12	319.62	342.75	350.62	387.75	401	412.5	435.38	445.38	462.25	477.12	499.88	518.38	525.38	526.5	541.75	573.12	582.25	569.5	596.62	592	609.75	604.12	614.88	628.5	628.12	662.25	663.25	662.38	671.75	683.38	703.5	691.12	691.88	715.25	707.38	703.62	728	722.88	730.88	739	727.62
	414.486	76.75	129.62	149	200.88	207.25	251.25	272.12	333.62	346.75	360.62	403.75	409	428.5	446.38	478.38	457.25	485.12	494.88	522.38	539.38	551.5	552.75	582.12	595.25	592.5	596.62	627	630.75	624.12	640.88	636.5	660.12	667.25	685.25	691.38	686.75	702.38	687.5	698.12	705.88	708.25	737.38	721.62	731	761.88	733.88	753	744.62
	415.27	78.75	127.62	158	205.88	211.25	258.25	284.12	335.62	332.75	367.62	393.75	417	416.5	459.38	479.38	475.25	507.12	511.88	519.38	551.38	570.5	579.75	578.12	583.25	607.5	606.62	625	642.75	627.12	674.88	666.5	673.12	673.25	697.25	692.38	706.75	718.38	703.5	719.12	731.88	720.25	749.38	738.62	749	743.88	763.88	755	773.62
	416.054	77.75	134.62	151	202.88	219.25	261.25	285.12	337.62	347.75	374.62	406.75	431	436.5	462.38	486.38	503.25	507.12	541.88	531.38	564.38	556.5	582.75	595.12	607.25	620.5	620.62	641	635.75	646.12	652.88	682.5	677.12	683.25	690.25	689.38	717.75	717.38	731.5	739.12	742.88	746.25	752.38	744.62	760	764.88	780.88	765	767.62
	416.838	71.75	130.62	157	195.88	231.25	262.25	273.12	340.62	367.75	380.62	415.75	435	451.5	481.38	483.38	489.25	506.12	535.88	549.38	555.38	579.5	595.75	590.12	613.25	632.5	632.62	652	646.75	661.12	677.88	679.5	685.12	719.25	717.25	724.38	731.75	743.38	755.5	746.12	757.88	748.25	760.38	763.62	777	767.88	785.88	787	812.62
	417.622	73.75	137.62	164	200.88	227.25	281.25	292.12	357.62	370.75	382.62	415.75	444	462.5	483.38	507.38	521.25	522.12	543.88	545.38	565.38	600.5	595.75	630.12	625.25	644.5	656.62	687	668.75	686.12	688.88	691.5	712.12	708.25	736.25	714.38	756.75	762.38	750.5	756.12	776.88	765.25	781.38	784.62	803	801.88	807.88	806	828.62
	418.405	74.75	136.62	157	206.88	232.25	282.25	299.12	362.62	377.75	398.62	440.75	443	458.5	497.38	514.38	535.25	521.12	557.88	567.38	572.38	605.5	618.75	620.12	637.25	678.5	675.62	685	685.75	689.12	696.88	709.5	700.12	740.25	736.25	746.38	758.75	778.38	776.5	760.12	780.88	786.25	789.38	802.62	802	800.88	831.88	821	806.62
	419.189	83.75	144.62	156	195.88	229.25	274.25	300.12	363.62	387.75	414.62	433.75	455	477.5	499.38	515.38	543.25	548.12	581.88	586.38	588.38	635.5	636.75	632.12	663.25	666.5	676.62	679	686.75	704.12	713.88	764.5	732.12	751.25	753.25	759.38	764.75	774.38	767.5	795.12	825.88	805.25	798.38	812.62	831	821.88	818.88	831	853.62
	419.973	86.75	136.62	159	228.88	242.25	284.25	317.12	375.62	405.75	425.62	467.75	463	470.5	502.38	533.38	543.25	541.12	586.88	604.38	594.38	648.5	633.75	645.12	646.25	660.5	671.62	705	675.75	733.12	734.88	724.5	738.12	758.25	750.25	781.38	783.75	805.38	796.5	793.12	821.88	810.25	817.38	847.62	845	838.88	831.88	854	873.62
	420.757	81.75	151.62	169	219.88	247.25	284.25	314.12	378.62	394.75	411.62	460.75	480	493.5	516.38	535.38	544.25	568.12	575.88	627.38	620.38	649.5	658.75	651.12	676.25	699.5	698.62	712	717.75	731.12	743.88	762.5	772.12	787.25	776.25	779.38	803.75	807.38	804.5	802.12	821.88	846.25	843.38	852.62	855	851.88	856.88	861	873.62
	421.54	86.75	148.62	171	221.88	256.25	285.25	315.12	393.62	412.75	420.62	451.75	479	489.5	536.38	548.38	559.25	577.12	611.88	609.38	637.38	648.5	671.75	666.12	680.25	695.5	711.62	740	712.75	742.12	740.88	761.5	764.12	782.25	783.25	796.38	811.75	817.38	818.5	842.12	844.88	841.25	846.38	873.62	849	891.88	876.88	887	868.62
	422.324	81.75	154.62	169	226.88	240.25	295.25	309.12	384.62	399.75	426.62	457.75	483	509.5	537.38	553.38	569.25	591.12	629.88	624.38	626.38	651.5	672.75	681.12	701.25	705.5	740.62	734	725.75	755.12	758.88	778.5	795.12	797.25	802.25	821.38	837.75	845.38	835.5	851.12	849.88	862.25	863.38	881.62	886	886.88	872.88	893	893.62
	423.107	83.75	144.62	181	218.88	260.25	294.25	319.12	400.62	423.75	423.62	468.75	487	515.5	543.38	564.38	579.25	587.12	613.88	645.38	653.38	648.5	693.75	684.12	722.25	694.5	734.62	746	748.75	761.12	762.88	784.5	806.12	805.25	806.25	823.38	856.75	860.38	872.5	866.12	863.88	866.25	877.38	885.62	875	898.88	899.88	925	919.62
	423.89	91.75	149.62	181	228.88	262.25	296.25	324.12	404.62	416.75	450.62	489.75	513	520.5	551.38	564.38	567.25	592.12	625.88	631.38	654.38	681.5	685.75	705.12	719.25	722.5	736.62	742	762.75	774.12	780.88	805.5	825.12	808.25	828.25	851.38	858.75	862.38	881.5	876.12	887.88	893.25	869.38	887.62	920	914.88	927.88	940	914.62
	424.673	87.75	145.62	172	232.88	252.25	308.25	335.12	393.62	427.75	454.62	489.75	509	513.5	547.38	572.38	594.25	609.12	651.88	638.38	693.38	684.5	683.75	703.12	754.25	746.5	757.62	770	782.75	784.12	795.88	806.5	805.12	836.25	843.25	859.38	861.75	879.38	875.5	895.12	906.88	898.25	898.38	919.62	943	933.88	928.88	945	959.62
	425.457	74.75	147.62	175	234.88	259.25	309.25	337.12	404.62	430.75	448.62	493.75	507	544.5	568.38	581.38	590.25	601.12	656.88	635.38	672.38	709.5	708.75	714.12	727.25	760.5	745.62	784	790.75	792.12	798.88	812.5	827.12	858.25	852.25	904.38	872.75	892.38	902.5	909.12	904.88	920.25	928.38	931.62	937	933.88	942.88	939	965.62
	426.24	82.75	155.62	176	231.88	267.25	317.25	345.12	420.62	435.75	461.62	513.75	522	524.5	562.38	596.38	598.25	638.12	661.88	688.38	688.38	720.5	722.75	742.12	756.25	759.5	774.62	780	822.75	797.12	805.88	839.5	830.12	861.25	857.25	867.38	891.75	916.38	937.5	917.12	926.88	925.25	928.38	957.62	963	946.88	961.88	974	980.62
	427.023	86.75	156.62	181	228.88	264.25	321.25	337.12	426.62	440.75	472.62	510.75	531	553.5	585.38	597.38	604.25	629.12	662.88	680.38	699.38	718.5	726.75	734.12	787.25	756.5	783.62	786	804.75	808.12	833.88	861.5	872.12	883.25	872.25	885.38	922.75	909.38	918.5	939.12	934.88	954.25	948.38	951.62	980	962.88	987.88	985	1001.62
	427.806	84.75	154.62	182	232.88	267.25	338.25	365.12	430.62	451.75	479.62	532.75	537	554.5	604.38	615.38	628.25	661.12	674.88	688.38	721.38	712.5	737.75	754.12	778.25	778.5	803.62	819	830.75	830.12	863.88	867.5	873.12	896.25	898.25	905.38	908.75	921.38	931.5	943.12	945.88	962.25	964.38	973.62	984	983.88	993.88	965	986.62
	428.589	81.75	168.62	193	242.88	272.25	339.25	344.12	442.62	449.75	473.62	534.75	549	557.5	591.38	616.38	633.25	649.12	689.88	701.38	708.38	739.5	765.75	760.12	779.25	772.5	813.62	823	841.75	831.12	848.88	851.5	888.12	897.25	915.25	919.38	935.75	946.38	938.5	958.12	972.88	967.25	992.38	986.62	1001	1015.88	983.88	1000	990.62
	429.371	87.75	161.62	192	246.88	277.25	331.25	355.12	444.62	455.75	480.62	521.75	548	566.5	615.38	636.38	646.25	674.12	698.88	704.38	708.38	743.5	755.75	759.12	780.25	810.5	816.62	848	852.75	857.12	878.88	890.5	897.12	924.25	913.25	924.38	950.75	957.38	948.5	966.12	964.88	1007.25	977.38	1004.62	1011	1011.88	1006.88	1021	1031.62
	430.154	83.75	155.62	177	248.88	277.25	334.25	370.12	442.62	477.75	488.62	522.75	545	576.5	624.38	624.38	653.25	665.12	692.88	710.38	728.38	772.5	765.75	791.12	818.25	840.5	836.62	860	874.75	852.12	905.88	893.5	918.12	927.25	929.25	938.38	960.75	969.38	954.5	978.12	1018.88	1009.25	1012.38	979.62	1024	1029.88	1029.88	1034	1058.62
	430.937	93.75	148.62	186	252.88	276.25	349.25	361.12	447.62	473.75	498.62	555.75	552	582.5	619.38	644.38	658.25	690.12	714.88	722.38	735.38	773.5	777.75	795.12	825.25	806.5	829.62	868	878.75	885.12	896.88	903.5	929.12	953.25	948.25	965.38	981.75	960.38	985.5	996.12	1009.88	1022.25	1002.38	1006.62	1028	1047.88	1044.88	1062	1070.62
	431.719	88.75	159.62	193	264.88	292.25	332.25	376.12	448.62	485.75	510.62	556.75	563	574.5	640.38	651.38	669.25	691.12	717.88	736.38	743.38	766.5	800.75	811.12	821.25	836.5	830.62	880	873.75	875.12	908.88	921.5	923.12	941.25	966.25	987.38	968.75	977.38	1000.5	1003.12	1031.88	1033.25	1028.38	1030.62	1023	1029.88	1051.88	1048	1067.62
	432.502	87.75	169.62	194	260.88	290.25	340.25	378.12	465.62	480.75	511.62	550.75	584	604.5	640.38	671.38	678.25	705.12	740.88	752.38	729.38	776.5	813.75	827.12	858.25	871.5	855.62	885	906.75	914.12	916.88	927.5	933.12	985.25	959.25	984.38	994.75	1023.38	1014.5	1023.12	1033.88	1047.25	1040.38	1047.62	1076	1038.88	1065.88	1108	1083.62
	433.284	88.75	168.62	199	260.88	291.25	349.25	368.12	464.62	496.75	520.62	564.75	579	607.5	652.38	664.38	678.25	720.12	752.88	758.38	784.38	809.5	809.75	830.12	870.25	868.5	876.62	887	914.75	928.12	922.88	932.5	974.12	973.25	970.25	985.38	1017.75	1023.38	1023.5	1038.12	1054.88	1050.25	1054.38	1060.62	1062	1071.88	1088.88	1078	1096.62
	434.067	92.75	174.62	203	265.88	295.25	355.25	397.12	460.62	492.75	525.62	571.75	598	610.5	660.38	687.38	695.25	739.12	730.88	757.38	784.38	808.5	808.75	820.12	866.25	846.5	886.62	903	891.75	964.12	947.88	976.5	973.12	990.25	986.25	1010.38	1033.75	1047.38	1032.5	1053.12	1055.88	1073.25	1056.38	1080.62	1093	1077.88	1115.88	1088	1108.62
	434.849	97.75	176.62	204	263.88	303.25	349.25	385.12	467.62	490.75	532.62	584.75	596	625.5	658.38	684.38	713.25	728.12	760.88	772.38	780.38	818.5	836.75	854.12	871.25	863.5	904.62	912	919.75	941.12	962.88	970.5	987.12	997.25	1039.25	1028.38	1046.75	1065.38	1056.5	1064.12	1061.88	1078.25	1085.38	1092.62	1126	1093.88	1109.88	1128	1160.62
	435.631	95.75	186.62	195	260.88	310.25	368.25	385.12	474.62	508.75	534.62	601.75	616	638.5	674.38	689.38	736.25	736.12	762.88	780.38	789.38	845.5	834.75	858.12	890.25	900.5	909.62	929	934.75	962.12	967.88	992.5	989.12	1009.25	1033.25	1049.38	1043.75	1051.38	1064.5	1078.12	1093.88	1121.25	1077.38	1086.62	1130	1135.88	1130.88	1137	1154.62
	436.414	89.75	179.62	206	282.88	306.25	376.25	411.12	488.62	524.75	556.62	566.75	612	639.5	676.38	706.38	728.25	751.12	782.88	788.38	818.38	831.5	876.75	858.12	899.25	909.5	905.62	960	957.75	961.12	960.88	988.5	1009.12	1013.25	1035.25	1057.38	1068.75	1083.38	1078.5	1075.12	1097.88	1136.25	1110.38	1124.62	1145	1142.88	1139.88	1160	1159.62
	437.196	102.75	184.62	214	288.88	314.25	379.25	399.12	479.62	520.75	536.62	593.75	637	629.5	680.38	699.38	737.25	745.12	782.88	794.38	836.38	863.5	836.75	884.12	907.25	911.5	919.62	959	957.75	975.12	977.88	1013.5	1021.12	1039.25	1040.25	1055.38	1058.75	1063.38	1109.5	1092.12	1109.88	1131.25	1128.38	1147.62	1142	1133.88	1136.88	1175	1162.62
	437.978	102.75	182.62	214	280.88	315.25	373.25	407.12	505.62	520.75	565.62	598.75	647	658.5	695.38	733.38	728.25	746.12	792.88	802.38	822.38	852.5	861.75	892.12	924.25	915.5	930.62	966	993.75	986.12	981.88	1028.5	1017.12	1053.25	1079.25	1081.38	1103.75	1109.38	1101.5	1129.12	1134.88	1148.25	1131.38	1170.62	1182	1182.88	1163.88	1149	1213.62
	438.76	92.75	188.62	214	278.88	307.25	378.25	416.12	508.62	542.75	543.62	617.75	651	660.5	705.38	724.38	746.25	763.12	806.88	821.38	859.38	893.5	885.75	912.12	935.25	925.5	950.62	974	982.75	990.12	1011.88	1033.5	1052.12	1065.25	1066.25	1100.38	1114.75	1128.38	1115.5	1126.12	1149.88	1158.25	1150.38	1149.62	1171	1185.88	1163.88	1208	1184.62
	439.542	105.75	183.62	209	279.88	316.25	383.25	431.12	521.62	557.75	566.62	618.75	653	670.5	694.38	734.38	763.25	766.12	802.88	845.38	839.38	895.5	893.75	890.12	965.25	954.5	977.62	977	992.75	1019.12	1025.88	1043.5	1071.12	1072.25	1078.25	1120.38	1109.75	1117.38	1127.5	1151.12	1158.88	1177.25	1177.38	1173.62	1178	1213.88	1203.88	1201	1210.62
	440.323	93.75	197.62	210	291.88	321.25	394.25	430.12	513.62	548.75	570.62	628.75	648	679.5	734.38	767.38	760.25	792.12	824.88	849.38	882.38	890.5	936.75	910.12	954.25	947.5	985.62	1015	1019.75	1031.12	1031.88	1058.5	1059.12	1065.25	1086.25	1121.38	1129.75	1132.38	1137.5	1174.12	1170.88	1188.25	1182.38	1179.62	1181	1226.88	1217.88	1226	1264.62
	441.105	96.75	191.62	203	288.88	307.25	403.25	418.12	519.62	539.75	578.62	627.75	658	685.5	727.38	747.38	774.25	794.12	833.88	835.38	866.38	908.5	926.75	915.12	969.25	975.5	987.62	1011	1021.75	1018.12	1054.88	1063.5	1078.12	1091.25	1105.25	1146.38	1140.75	1148.38	1148.5	1135.12	1158.88	1201.25	1195.38	1211.62	1206	1220.88	1219.88	1238	1255.62
	441.887	97.75	193.62	220	288.88	330.25	406.25	430.12	512.62	543.75	602.62	615.75	661	700.5	737.38	754.38	787.25	799.12	846.88	857.38	874.38	916.5	910.75	930.12	973.25	994.5	977.62	1024	1051.75	1050.12	1071.88	1052.5	1092.12	1108.25	1126.25	1141.38	1156.75	1157.38	1179.5	1184.12	1207.88	1198.25	1183.38	1181.62	1223	1229.88	1252.88	1254	1237.62
	442.668	99.75	184.62	228	301.88	336.25	392.25	437.12	533.62	566.75	592.62	651.75	659	703.5	736.38	770.38	763.25	808.12	855.88	857.38	887.38	911.5	937.75	946.12	982.25	986.5	1000.62	1038	1033.75	1063.12	1087.88	1094.5	1098.12	1122.25	1130.25	1182.38	1177.75	1182.38	1170.5	1175.12	1221.88	1204.25	1226.38	1232.62	1264	1260.88	1249.88	1253	1283.62
	443.45	105.75	183.62	228	290.88	335.25	412.25	430.12	534.62	571.75	583.62	656.75	690	707.5	742.38	768.38	780.25	797.12	860.88	855.38	892.38	939.5	930.75	958.12	992.25	985.5	1018.62	1045	1045.75	1086.12	1068.88	1099.5	1114.12	1131.25	1129.25	1182.38	1177.75	1190.38	1215.5	1197.12	1206.88	1214.25	1222.38	1234.62	1248	1251.88	1275.88	1279	1266.62
	444.231	94.75	193.62	221	309.88	344.25	392.25	435.12	551.62	582.75	605.62	651.75	683	702.5	751.38	782.38	813.25	829.12	866.88	885.38	908.38	931.5	958.75	959.12	1003.25	996.5	1022.62	1056	1049.75	1066.12	1099.88	1096.5	1114.12	1159.25	1154.25	1158.38	1184.75	1209.38	1201.5	1188.12	1216.88	1230.25	1234.38	1267.62	1271	1286.88	1258.88	1302	1312.62
	445.013	99.75	184.62	230	296.88	346.25	418.25	438.12	534.62	584.75	607.62	665.75	682	712.5	755.38	803.38	803.25	834.12	886.88	887.38	910.38	954.5	947.75	974.12	1017.25	1023.5	1012.62	1038	1082.75	1070.12	1082.88	1114.5	1119.12	1159.25	1151.25	1177.38	1195.75	1200.38	1212.5	1218.12	1218.88	1247.25	1237.38	1253.62	1261	1292.88	1298.88	1283	1303.62
	445.794	102.75	198.62	230	308.88	343.25	416.25	448.12	549.62	571.75	610.62	671.75	687	708.5	784.38	774.38	809.25	849.12	884.88	902.38	892.38	948.5	949.75	963.12	995.25	1037.5	1027.62	1062	1080.75	1107.12	1100.88	1123.5	1132.12	1144.25	1158.25	1181.38	1201.75	1208.38	1214.5	1230.12	1224.88	1240.25	1273.38	1250.62	1281	1307.88	1286.88	1289	1301.62
	446.575	106.75	205.62	231	300.88	345.25	420.25	470.12	538.62	601.75	620.62	662.75	690	728.5	781.38	803.38	823.25	838.12	898.88	895.38	927.38	949.5	959.75	987.12	1004.25	1022.5	1052.62	1050	1088.75	1073.12	1123.88	1131.5	1127.12	1168.25	1166.25	1179.38	1222.75	1208.38	1207.5	1229.12	1248.88	1270.25	1274.38	1267.62	1321	1303.88	1298.88	1297	1309.62
	447.356	102.75	194.62	238	298.88	337.25	421.25	457.12	558.62	579.75	610.62	682.75	694	725.5	792.38	821.38	844.25	843.12	890.88	905.38	920.38	949.5	984.75	994.12	1027.25	1055.5	1042.62	1096	1081.75	1099.12	1142.88	1147.5	1145.12	1171.25	1194.25	1216.38	1200.75	1219.38	1254.5	1249.12	1253.88	1256.25	1285.38	1278.62	1297	1304.88	1328.88	1305	1353.62
	448.137	102.75	207.62	237	311.88	356.25	427.25	459.12	563.62	580.75	611.62	663.75	708	724.5	805.38	824.38	842.25	846.12	905.88	895.38	943.38	969.5	988.75	992.12	1031.25	1059.5	1069.62	1088	1106.75	1124.12	1146.88	1147.5	1161.12	1181.25	1187.25	1231.38	1226.75	1237.38	1253.5	1240.12	1275.88	1280.25	1286.38	1305.62	1301	1322.88	1341.88	1301	1325.62
	448.918	110.75	198.62	233	295.88	356.25	410.25	473.12	579.62	596.75	626.62	681.75	728	732.5	798.38	812.38	822.25	855.12	883.88	926.38	928.38	975.5	987.75	1007.12	1055.25	1066.5	1064.62	1077	1089.75	1126.12	1118.88	1173.5	1177.12	1206.25	1205.25	1223.38	1241.75	1246.38	1240.5	1272.12	1274.88	1285.25	1297.38	1330.62	1316	1311.88	1336.88	1330	1370.62
	449.699	102.75	201.62	248	325.88	341.25	432.25	464.12	572.62	615.75	639.62	698.75	723	743.5	797.38	820.38	849.25	862.12	903.88	924.38	942.38	994.5	1003.75	1020.12	1060.25	1078.5	1070.62	1107	1132.75	1129.12	1141.88	1184.5	1191.12	1185.25	1216.25	1238.38	1249.75	1252.38	1270.5	1286.12	1316.88	1317.25	1309.38	1330.62	1372	1336.88	1330.88	1359	1349.62
	450.48	109.75	202.62	229	307.88	364.25	433.25	469.12	581.62	596.75	636.62	694.75	744	766.5	795.38	830.38	841.25	877.12	929.88	947.38	958.38	996.5	1023.75	1025.12	1067.25	1072.5	1088.62	1112	1120.75	1140.12	1147.88	1155.5	1191.12	1212.25	1192.25	1239.38	1248.75	1258.38	1290.5	1308.12	1323.88	1282.25	1329.38	1320.62	1341	1323.88	1346.88	1354	1373.62
	451.261	106.75	200.62	236	308.88	365.25	433.25	483.12	572.62	605.75	661.62	694.75	734	761.5	807.38	837.38	844.25	886.12	939.88	962.38	960.38	1005.5	1012.75	1045.12	1055.25	1092.5	1097.62	1129	1103.75	1157.12	1168.88	1162.5	1198.12	1214.25	1245.25	1250.38	1255.75	1268.38	1278.5	1296.12	1311.88	1315.25	1349.38	1328.62	1362	1370.88	1366.88	1362	1383.62
	452.042	112.75	212.62	249	325.88	359.25	423.25	481.12	581.62	610.75	625.62	700.75	731	756.5	803.38	843.38	862.25	888.12	942.88	957.38	950.38	994.5	1010.75	1056.12	1070.25	1064.5	1101.62	1140	1150.75	1139.12	1166.88	1179.5	1196.12	1220.25	1223.25	1272.38	1287.75	1274.38	1285.5	1331.12	1298.88	1308.25	1348.38	1376.62	1341	1353.88	1361.88	1394	1391.62
	452.822	110.75	214.62	231	306.88	365.25	429.25	471.12	581.62	610.75	636.62	703.75	734	758.5	803.38	829.38	838.25	891.12	914.88	958.38	968.38	1033.5	1031.75	1054.12	1066.25	1087.5	1111.62	1143	1139.75	1179.12	1167.88	1202.5	1230.12	1236.25	1262.25	1291.38	1275.75	1269.38	1307.5	1326.12	1311.88	1373.25	1373.38	1347.62	1355	1368.88	1382.88	1372	1394.62
	453.603	106.75	207.62	245	327.88	372.25	443.25	479.12	575.62	611.75	647.62	724.75	735	775.5	829.38	871.38	865.25	892.12	955.88	987.38	994.38	1024.5	1029.75	1054.12	1077.25	1109.5	1109.62	1149	1164.75	1179.12	1185.88	1210.5	1222.12	1239.25	1243.25	1271.38	1306.75	1319.38	1312.5	1349.12	1367.88	1329.25	1345.38	1354.62	1387	1375.88	1408.88	1410	1418.62
	454.383	110.75	218.62	246	326.88	363.25	445.25	490.12	596.62	629.75	654.62	715.75	743	770.5	840.38	844.38	883.25	917.12	935.88	981.38	974.38	1037.5	1061.75	1070.12	1102.25	1097.5	1126.62	1154	1162.75	1162.12	1183.88	1225.5	1239.12	1259.25	1275.25	1298.38	1312.75	1350.38	1337.5	1337.12	1344.88	1359.25	1361.38	1344.62	1394	1376.88	1416.88	1426	1431.62
	455.164	106.75	212.62	256	321.88	375.25	438.25	476.12	585.62	637.75	643.62	720.75	755	780.5	827.38	866.38	890.25	935.12	955.88	952.38	1002.38	1035.5	1069.75	1053.12	1107.25	1143.5	1134.62	1177	1179.75	1170.12	1189.88	1228.5	1226.12	1264.25	1278.25	1291.38	1330.75	1313.38	1311.5	1344.12	1358.88	1356.25	1365.38	1385.62	1410	1402.88	1396.88	1414	1423.62
	455.944	108.75	209.62	243	327.88	370.25	443.25	481.12	578.62	620.75	667.62	702.75	750	787.5	837.38	857.38	883.25	893.12	979.88	975.38	997.38	1028.5	1051.75	1075.12	1090.25	1114.5	1129.62	1157	1180.75	1196.12	1177.88	1221.5	1245.12	1272.25	1265.25	1313.38	1328.75	1345.38	1347.5	1363.12	1363.88	1366.25	1379.38	1385.62	1391	1396.88	1419.88	1412	1448.62
	456.724	102.75	209.62	247	334.88	381.25	442.25	480.12	611.62	636.75	671.62	721.75	764	779.5	836.38	886.38	904.25	910.12	956.88	1005.38	984.38	1040.5	1057.75	1072.12	1126.25	1118.5	1135.62	1177	1190.75	1196.12	1224.88	1233.5	1227.12	1260.25	1284.25	1308.38	1326.75	1343.38	1346.5	1360.12	1361.88	1374.25	1396.38	1388.62	1388	1410.88	1420.88	1415	1449.62
	457.505	103.75	212.62	250	317.88	371.25	468.25	475.12	605.62	636.75	664.62	736.75	764	808.5	838.38	871.38	898.25	918.12	953.88	1007.38	997.38	1044.5	1040.75	1109.12	1108.25	1130.5	1149.62	1172	1196.75	1193.12	1223.88	1231.5	1262.12	1287.25	1288.25	1305.38	1338.75	1369.38	1344.5	1372.12	1385.88	1394.25	1406.38	1411.62	1450	1412.88	1433.88	1453	1449.62
	458.285	106.75	211.62	248	328.88	360.25	449.25	487.12	608.62	636.75	673.62	735.75	769	796.5	849.38	873.38	903.25	912.12	962.88	1003.38	1008.38	1041.5	1056.75	1097.12	1117.25	1136.5	1153.62	1153	1228.75	1225.12	1211.88	1231.5	1273.12	1272.25	1288.25	1313.38	1361.75	1346.38	1349.5	1378.12	1376.88	1399.25	1408.38	1374.62	1448	1434.88	1451.88	1442	1463.62
	459.065	117.75	218.62	251	339.88	379.25	462.25	490.12	615.62	637.75	674.62	745.75	773	782.5	840.38	884.38	901.25	926.12	986.88	1015.38	1017.38	1036.5	1071.75	1091.12	1146.25	1137.5	1157.62	1195	1214.75	1220.12	1218.88	1266.5	1277.12	1298.25	1306.25	1301.38	1348.75	1353.38	1374.5	1384.12	1394.88	1399.25	1398.38	1421.62	1430	1452.88	1436.88	1442	1464.62
	459.845	122.75	214.62	265	329.88	389.25	459.25	487.12	614.62	638.75	659.62	741.75	782	803.5	857.38	894.38	905.25	931.12	986.88	1017.38	1008.38	1080.5	1087.75	1093.12	1132.25	1151.5	1161.62	1188	1193.75	1237.12	1243.88	1269.5	1288.12	1289.25	1318.25	1328.38	1354.75	1379.38	1385.5	1384.12	1420.88	1413.25	1409.38	1420.62	1429	1440.88	1460.88	1459	1462.62
	460.625	110.75	212.62	254	340.88	376.25	454.25	516.12	609.62	685.75	683.62	744.75	780	819.5	866.38	882.38	910.25	930.12	990.88	977.38	1035.38	1055.5	1078.75	1103.12	1115.25	1169.5	1172.62	1212	1215.75	1230.12	1243.88	1289.5	1289.12	1305.25	1323.25	1355.38	1376.75	1384.38	1376.5	1408.12	1398.88	1420.25	1424.38	1425.62	1457	1455.88	1465.88	1457	1472.62
	461.404	111.75	213.62	276	340.88	380.25	480.25	484.12	636.62	661.75	676.62	765.75	796	803.5	864.38	884.38	915.25	949.12	1001.88	1011.38	1040.38	1081.5	1118.75	1126.12	1145.25	1164.5	1193.62	1222	1236.75	1219.12	1237.88	1282.5	1277.12	1301.25	1314.25	1329.38	1352.75	1364.38	1369.5	1417.12	1422.88	1430.25	1432.38	1419.62	1448	1440.88	1490.88	1472	1478.62
	462.184	117.75	218.62	262	352.88	399.25	468.25	503.12	630.62	667.75	663.62	755.75	770	810.5	862.38	903.38	926.25	938.12	1014.88	999.38	1055.38	1070.5	1087.75	1111.12	1140.25	1151.5	1185.62	1212	1238.75	1226.12	1252.88	1278.5	1286.12	1312.25	1343.25	1347.38	1375.75	1382.38	1391.5	1392.12	1435.88	1404.25	1428.38	1434.62	1478	1474.88	1481.88	1486	1495.62
	462.964	119.75	228.62	272	340.88	381.25	475.25	506.12	614.62	663.75	690.62	762.75	795	821.5	882.38	905.38	921.25	948.12	999.88	1004.38	1046.38	1085.5	1106.75	1105.12	1151.25	1169.5	1163.62	1237	1241.75	1230.12	1265.88	1288.5	1277.12	1316.25	1333.25	1366.38	1360.75	1391.38	1411.5	1415.12	1414.88	1433.25	1434.38	1438.62	1454	1457.88	1508.88	1483	1487.62
	463.743	123.75	224.62	253	349.88	387.25	480.25	519.12	614.62	670.75	711.62	762.75	801	832.5	879.38	918.38	922.25	958.12	1013.88	1036.38	1037.38	1065.5	1110.75	1119.12	1183.25	1151.5	1193.62	1222	1246.75	1259.12	1266.88	1307.5	1306.12	1338.25	1339.25	1336.38	1383.75	1393.38	1402.5	1402.12	1435.88	1429.25	1449.38	1460.62	1475	1474.88	1476.88	1468	1485.62
	464.523	132.75	228.62	262	346.88	382.25	472.25	508.12	637.62	679.75	677.62	781.75	806	824.5	873.38	912.38	935.25	968.12	998.88	1010.38	1065.38	1106.5	1106.75	1114.12	1171.25	1196.5	1176.62	1217	1224.75	1249.12	1270.88	1289.5	1299.12	1322.25	1383.25	1369.38	1368.75	1421.38	1384.5	1428.12	1420.88	1470.25	1454.38	1463.62	1491	1484.88	1485.88	1506	1504.62
	465.302	117.75	223.62	275	357.88	398.25	485.25	546.12	642.62	663.75	708.62	756.75	779	839.5	869.38	919.38	936.25	951.12	1022.88	1037.38	1049.38	1120.5	1101.75	1131.12	1169.25	1188.5	1220.62	1244	1250.75	1254.12	1250.88	1293.5	1341.12	1324.25	1351.25	1365.38	1388.75	1416.38	1407.5	1416.12	1433.88	1442.25	1458.38	1453.62	1487	1488.88	1499.88	1512	1510.62
	466.082	130.75	228.62	265	360.88	399.25	482.25	516.12	630.62	660.75	693.62	777.75	815	825.5	907.38	927.38	957.25	980.12	1020.88	1033.38	1056.38	1087.5	1111.75	1151.12	1166.25	1204.5	1214.62	1228	1246.75	1262.12	1261.88	1299.5	1326.12	1344.25	1355.25	1361.38	1410.75	1412.38	1427.5	1447.12	1486.88	1442.25	1472.38	1495.62	1476	1486.88	1501.88	1529	1539.62
	466.861	128.75	236.62	271	349.88	401.25	477.25	528.12	633.62	660.75	715.62	781.75	813	838.5	913.38	918.38	957.25	974.12	1055.88	1025.38	1076.38	1103.5	1107.75	1129.12	1186.25	1201.5	1214.62	1217	1235.75	1300.12	1301.88	1322.5	1355.12	1352.25	1356.25	1390.38	1397.75	1417.38	1459.5	1415.12	1427.88	1462.25	1456.38	1472.62	1499	1502.88	1521.88	1510	1506.62
	467.64	132.75	238.62	271	365.88	391.25	487.25	527.12	626.62	664.75	711.62	764.75	809	861.5	894.38	940.38	956.25	964.12	1009.88	1046.38	1069.38	1108.5	1129.75	1166.12	1190.25	1202.5	1222.62	1225	1265.75	1268.12	1281.88	1331.5	1332.12	1346.25	1369.25	1402.38	1408.75	1432.38	1424.5	1432.12	1463.88	1497.25	1473.38	1504.62	1495	1497.88	1522.88	1533	1548.62
	468.419	128.75	236.62	281	356.88	400.25	494.25	518.12	646.62	682.75	716.62	786.75	808	823.5	899.38	929.38	945.25	985.12	1022.88	1036.38	1065.38	1108.5	1118.75	1141.12	1208.25	1210.5	1229.62	1251	1266.75	1295.12	1287.88	1303.5	1318.12	1334.25	1373.25	1418.38	1396.75	1414.38	1424.5	1443.12	1457.88	1460.25	1486.38	1508.62	1507	1518.88	1540.88	1527	1509.62
	469.199	124.75	242.62	284	359.88	405.25	477.25	526.12	648.62	678.75	703.62	777.75	829	847.5	888.38	928.38	948.25	980.12	1038.88	1055.38	1065.38	1101.5	1123.75	1154.12	1207.25	1192.5	1213.62	1261	1275.75	1262.12	1262.88	1329.5	1325.12	1364.25	1371.25	1403.38	1430.75	1436.38	1427.5	1439.12	1465.88	1484.25	1468.38	1466.62	1502	1529.88	1512.88	1542	1560.62
	469.978	116.75	229.62	279	361.88	392.25	495.25	525.12	645.62	689.75	708.62	782.75	814	831.5	908.38	915.38	955.25	994.12	1044.88	1041.38	1073.38	1141.5	1145.75	1141.12	1195.25	1188.5	1215.62	1264	1272.75	1280.12	1290.88	1319.5	1344.12	1388.25	1370.25	1390.38	1448.75	1469.38	1433.5	1448.12	1455.88	1503.25	1478.38	1504.62	1509	1530.88	1544.88	1489	1556.62
	470.757	126.75	244.62	268	363.88	399.25	476.25	541.12	651.62	702.75	716.62	788.75	817	850.5	917.38	940.38	966.25	1012.12	1036.88	1048.38	1072.38	1104.5	1138.75	1171.12	1177.25	1214.5	1218.62	1248	1272.75	1296.12	1314.88	1322.5	1332.12	1359.25	1360.25	1389.38	1415.75	1447.38	1457.5	1436.12	1461.88	1504.25	1501.38	1494.62	1525	1531.88	1545.88	1550	1557.62
	471.535	128.75	239.62	269	358.88	412.25	484.25	527.12	660.62	690.75	714.62	792.75	811	840.5	894.38	943.38	966.25	986.12	1053.88	1060.38	1080.38	1128.5	1133.75	1173.12	1173.25	1213.5	1238.62	1274	1253.75	1274.12	1297.88	1336.5	1337.12	1352.25	1395.25	1398.38	1448.75	1436.38	1450.5	1436.12	1486.88	1501.25	1501.38	1498.62	1518	1554.88	1536.88	1537	1570.62
	472.314	127.75	229.62	266	351.88	418.25	501.25	537.12	645.62	682.75	726.62	787.75	828	840.5	909.38	920.38	963.25	976.12	1040.88	1045.38	1082.38	1116.5	1133.75	1161.12	1210.25	1223.5	1238.62	1289	1255.75	1305.12	1320.88	1344.5	1351.12	1371.25	1386.25	1413.38	1430.75	1449.38	1443.5	1460.12	1495.88	1476.25	1490.38	1502.62	1512	1519.88	1537.88	1538	1552.62
	473.093	124.75	228.62	265	353.88	386.25	480.25	521.12	655.62	680.75	718.62	778.75	806	818.5	913.38	929.38	955.25	975.12	1039.88	1048.38	1075.38	1127.5	1145.75	1153.12	1197.25	1229.5	1242.62	1262	1276.75	1298.12	1314.88	1343.5	1349.12	1407.25	1370.25	1406.38	1411.75	1435.38	1444.5	1447.12	1496.88	1486.25	1478.38	1502.62	1521	1524.88	1533.88	1557	1567.62
	473.872	121.75	225.62	272	360.88	415.25	499.25	529.12	623.62	691.75	712.62	769.75	792	851.5	912.38	938.38	952.25	984.12	1052.88	1064.38	1070.38	1125.5	1128.75	1165.12	1209.25	1214.5	1205.62	1251	1259.75	1278.12	1325.88	1328.5	1346.12	1379.25	1370.25	1407.38	1407.75	1411.38	1455.5	1445.12	1475.88	1480.25	1489.38	1503.62	1544	1533.88	1531.88	1528	1548.62
	474.65	121.75	220.62	268	350.88	400.25	491.25	502.12	640.62	658.75	716.62	784.75	809	857.5	907.38	919.38	975.25	974.12	1028.88	1059.38	1069.38	1126.5	1130.75	1154.12	1176.25	1205.5	1233.62	1232	1268.75	1277.12	1304.88	1351.5	1359.12	1381.25	1366.25	1419.38	1405.75	1451.38	1444.5	1463.12	1465.88	1493.25	1471.38	1508.62	1518	1519.88	1516.88	1580	1567.62
	475.429	120.75	229.62	258	350.88	401.25	492.25	523.12	629.62	689.75	722.62	780.75	808	836.5	905.38	927.38	954.25	989.12	1025.88	1058.38	1072.38	1118.5	1117.75	1163.12	1192.25	1213.5	1213.62	1286	1257.75	1265.12	1325.88	1312.5	1314.12	1378.25	1406.25	1404.38	1432.75	1429.38	1442.5	1442.12	1485.88	1477.25	1493.38	1499.62	1509	1553.88	1514.88	1556	1563.62
	476.207	116.75	224.62	272	350.88	400.25	487.25	508.12	633.62	677.75	708.62	785.75	825	844.5	900.38	921.38	950.25	1007.12	1027.88	1034.38	1088.38	1112.5	1144.75	1167.12	1190.25	1199.5	1228.62	1261	1269.75	1288.12	1309.88	1329.5	1323.12	1391.25	1373.25	1424.38	1412.75	1436.38	1456.5	1431.12	1461.88	1498.25	1485.38	1480.62	1510	1518.88	1527.88	1540	1560.62
	476.985	114.75	237.62	271	346.88	390.25	486.25	509.12	636.62	681.75	695.62	800.75	798	843.5	899.38	927.38	970.25	983.12	1069.88	1060.38	1069.38	1117.5	1113.75	1151.12	1195.25	1213.5	1226.62	1262	1280.75	1278.12	1307.88	1313.5	1361.12	1359.25	1382.25	1403.38	1425.75	1448.38	1431.5	1439.12	1488.88	1441.25	1484.38	1481.62	1533	1515.88	1522.88	1559	1560.62
	477.764	113.75	213.62	258	336.88	406.25	482.25	506.12	642.62	669.75	713.62	780.75	807	842.5	906.38	935.38	950.25	972.12	1027.88	1042.38	1083.38	1118.5	1146.75	1145.12	1237.25	1207.5	1212.62	1262	1254.75	1255.12	1312.88	1321.5	1334.12	1361.25	1376.25	1400.38	1417.75	1447.38	1432.5	1462.12	1459.88	1481.25	1455.38	1509.62	1527	1505.88	1553.88	1551	1543.62
	478.542	114.75	224.62	270	350.88	397.25	486.25	523.12	647.62	689.75	706.62	786.75	825	831.5	903.38	909.38	948.25	975.12	1021.88	1056.38	1083.38	1124.5	1129.75	1171.12	1196.25	1210.5	1214.62	1288	1276.75	1299.12	1287.88	1348.5	1316.12	1379.25	1370.25	1407.38	1430.75	1438.38	1435.5	1459.12	1464.88	1461.25	1496.38	1505.62	1531	1534.88	1537.88	1516	1547.62
	479.32	121.75	217.62	276	347.88	391.25	476.25	514.12	638.62	666.75	715.62	790.75	823	857.5	896.38	946.38	961.25	997.12	1044.88	1054.38	1058.38	1117.5	1139.75	1137.12	1201.25	1220.5	1223.62	1272	1282.75	1272.12	1302.88	1317.5	1322.12	1347.25	1389.25	1382.38	1406.75	1441.38	1455.5	1455.12	1481.88	1500.25	1494.38	1505.62	1533	1528.88	1536.88	1558	1533.62
	480.098	117.75	223.62	268	347.88	396.25	469.25	515.12	630.62	662.75	704.62	780.75	809	848.5	900.38	902.38	958.25	976.12	1025.88	1050.38	1076.38	1112.5	1131.75	1167.12	1176.25	1202.5	1230.62	1267	1254.75	1300.12	1305.88	1325.5	1337.12	1342.25	1396.25	1413.38	1422.75	1439.38	1452.5	1443.12	1443.88	1508.25	1512.38	1480.62	1504	1531.88	1513.88	1528	1537.62
	480.876	116.75	217.62	260	356.88	392.25	476.25	520.12	636.62	670.75	718.62	799.75	805	852.5	901.38	935.38	955.25	990.12	1038.88	1040.38	1061.38	1119.5	1125.75	1149.12	1206.25	1211.5	1204.62	1267	1255.75	1279.12	1268.88	1330.5	1344.12	1382.25	1381.25	1417.38	1428.75	1435.38	1464.5	1443.12	1472.88	1459.25	1491.38	1521.62	1502	1537.88	1526.88	1542	1567.62
	481.654	121.75	228.62	262	346.88	388.25	483.25	512.12	636.62	678.75	696.62	808.75	803	835.5	898.38	933.38	929.25	979.12	1025.88	1071.38	1086.38	1123.5	1128.75	1163.12	1192.25	1219.5	1224.62	1247	1261.75	1277.12	1288.88	1318.5	1368.12	1376.25	1398.25	1394.38	1410.75	1444.38	1452.5	1457.12	1478.88	1478.25	1472.38	1501.62	1494	1523.88	1535.88	1514	1539.62
	482.432	118.75	222.62	267	352.88	388.25	464.25	518.12	642.62	673.75	695.62	771.75	832	845.5	916.38	925.38	954.25	975.12	1023.88	1056.38	1068.38	1133.5	1136.75	1160.12	1215.25	1204.5	1231.62	1254	1291.75	1266.12	1296.88	1334.5	1337.12	1370.25	1389.25	1405.38	1434.75	1443.38	1429.5	1448.12	1498.88	1492.25	1481.38	1504.62	1543	1549.88	1525.88	1549	1571.62
	483.209	117.75	234.62	259	360.88	390.25	474.25	518.12	636.62	673.75	711.62	787.75	820	854.5	889.38	929.38	971.25	978.12	1024.88	1047.38	1072.38	1127.5	1135.75	1157.12	1214.25	1195.5	1235.62	1239	1295.75	1285.12	1274.88	1314.5	1346.12	1345.25	1367.25	1388.38	1415.75	1447.38	1431.5	1460.12	1474.88	1505.25	1506.38	1495.62	1538	1530.88	1506.88	1538	1564.62
	483.987	117.75	220.62	257	349.88	392.25	490.25	527.12	638.62	675.75	713.62	787.75	810	840.5	904.38	933.38	958.25	976.12	1038.88	1060.38	1056.38	1129.5	1139.75	1168.12	1197.25	1203.5	1232.62	1255	1261.75	1290.12	1306.88	1331.5	1323.12	1358.25	1373.25	1421.38	1437.75	1451.38	1475.5	1432.12	1480.88	1482.25	1475.38	1509.62	1525	1485.88	1528.88	1548	1577.62
	484.765	116.75	221.62	259	340.88	403.25	486.25	515.12	635.62	676.75	715.62	766.75	818	821.5	904.38	938.38	957.25	995.12	1035.88	1057.38	1058.38	1110.5	1133.75	1133.12	1196.25	1217.5	1234.62	1271	1290.75	1288.12	1323.88	1321.5	1342.12	1387.25	1386.25	1411.38	1426.75	1420.38	1457.5	1436.12	1490.88	1482.25	1484.38	1510.62	1504	1539.88	1546.88	1534	1550.62
	485.542	113.75	226.62	261	359.88	398.25	484.25	517.12	620.62	673.75	714.62	799.75	799	854.5	882.38	926.38	937.25	956.12	1023.88	1051.38	1074.38	1112.5	1135.75	1172.12	1191.25	1220.5	1206.62	1238	1284.75	1292.12	1304.88	1320.5	1352.12	1371.25	1379.25	1424.38	1426.75	1418.38	1455.5	1462.12	1475.88	1495.25	1455.38	1487.62	1513	1500.88	1520.88	1544	1540.62
	486.32	119.75	225.62	261	343.88	388.25	472.25	519.12	633.62	672.75	689.62	761.75	798	825.5	896.38	918.38	944.25	979.12	1025.88	1046.38	1078.38	1119.5	1145.75	1147.12	1203.25	1201.5	1226.62	1256	1263.75	1288.12	1276.88	1339.5	1369.12	1350.25	1373.25	1389.38	1415.75	1411.38	1444.5	1439.12	1472.88	1477.25	1493.38	1494.62	1524	1519.88	1520.88	1531	1543.62
	487.097	114.75	218.62	256	344.88	392.25	465.25	520.12	629.62	683.75	697.62	784.75	795	815.5	893.38	922.38	961.25	971.12	1016.88	1052.38	1075.38	1105.5	1117.75	1146.12	1179.25	1192.5	1230.62	1264	1271.75	1281.12	1286.88	1342.5	1328.12	1364.25	1359.25	1371.38	1404.75	1415.38	1441.5	1444.12	1466.88	1474.25	1479.38	1480.62	1527	1527.88	1543.88	1519	1530.62
	487.874	116.75	227.62	270	357.88	391.25	484.25	498.12	638.62	661.75	715.62	793.75	808	820.5	902.38	897.38	947.25	953.12	1030.88	1041.38	1068.38	1106.5	1090.75	1140.12	1187.25	1211.5	1233.62	1256	1243.75	1271.12	1283.88	1339.5	1346.12	1350.25	1405.25	1383.38	1386.75	1415.38	1435.5	1422.12	1468.88	1470.25	1483.38	1496.62	1494	1509.88	1511.88	1535	1547.62
	488.651	123.75	211.62	262	349.88	396.25	484.25	510.12	641.62	655.75	725.62	790.75	803	836.5	894.38	909.38	937.25	974.12	1019.88	1045.38	1040.38	1102.5	1118.75	1150.12	1180.25	1201.5	1215.62	1251	1254.75	1284.12	1295.88	1303.5	1337.12	1347.25	1348.25	1385.38	1396.75	1424.38	1429.5	1440.12	1464.88	1461.25	1497.38	1497.62	1491	1506.88	1508.88	1518	1541.62
	489.429	108.75	214.62	263	339.88	367.25	471.25	508.12	625.62	675.75	705.62	757.75	766	832.5	896.38	918.38	941.25	969.12	1015.88	1040.38	1050.38	1109.5	1108.75	1154.12	1203.25	1197.5	1211.62	1239	1240.75	1281.12	1293.88	1319.5	1304.12	1364.25	1352.25	1403.38	1390.75	1433.38	1434.5	1429.12	1445.88	1460.25	1453.38	1447.62	1474	1517.88	1520.88	1530	1528.62
	490.206	114.75	214.62	262	339.88	388.25	478.25	512.12	654.62	657.75	701.62	759.75	808	821.5	873.38	928.38	945.25	955.12	983.88	1024.38	1042.38	1122.5	1111.75	1121.12	1184.25	1186.5	1210.62	1223	1227.75	1285.12	1303.88	1320.5	1318.12	1345.25	1366.25	1364.38	1386.75	1424.38	1437.5	1432.12	1447.88	1474.25	1461.38	1477.62	1488	1477.88	1504.88	1521	1523.62
	490.983	112.75	211.62	264	328.88	386.25	459.25	501.12	622.62	666.75	694.62	747.75	799	840.5	892.38	934.38	942.25	968.12	1027.88	1023.38	1062.38	1096.5	1118.75	1113.12	1159.25	1188.5	1206.62	1240	1257.75	1253.12	1288.88	1310.5	1311.12	1343.25	1348.25	1355.38	1406.75	1417.38	1429.5	1436.12	1461.88	1471.25	1471.38	1454.62	1493	1489.88	1522.88	1500	1537.62
	491.76	114.75	211.62	260	336.88	384.25	462.25	505.12	636.62	674.75	689.62	764.75	808	826.5	895.38	915.38	942.25	955.12	1007.88	1042.38	1031.38	1094.5	1111.75	1142.12	1143.25	1186.5	1212.62	1233	1247.75	1273.12	1261.88	1304.5	1296.12	1331.25	1386.25	1386.38	1403.75	1404.38	1414.5	1432.12	1463.88	1464.25	1504.38	1470.62	1468	1507.88	1502.88	1534	1527.62
	492.536	114.75	217.62	248	344.88	383.25	453.25	507.12	612.62	671.75	711.62	762.75	787	829.5	877.38	925.38	939.25	971.12	1012.88	1034.38	1055.38	1094.5	1115.75	1135.12	1178.25	1169.5	1191.62	1214	1231.75	1258.12	1261.88	1302.5	1330.12	1339.25	1358.25	1388.38	1386.75	1426.38	1442.5	1438.12	1458.88	1459.25	1457.38	1485.62	1482	1490.88	1512.88	1533	1533.62
	493.313	115.75	221.62	248	329.88	365.25	468.25	515.12	634.62	660.75	692.62	750.75	792	808.5	862.38	899.38	915.25	981.12	1005.88	1019.38	1049.38	1085.5	1108.75	1107.12	1154.25	1189.5	1204.62	1249	1227.75	1261.12	1278.88	1291.5	1332.12	1347.25	1329.25	1364.38	1401.75	1409.38	1389.5	1412.12	1425.88	1426.25	1464.38	1462.62	1496	1483.88	1487.88	1506	1523.62
	494.09	117.75	218.62	251	336.88	380.25	473.25	498.12	610.62	676.75	689.62	748.75	782	810.5	879.38	907.38	938.25	967.12	992.88	1038.38	1064.38	1073.5	1112.75	1148.12	1185.25	1157.5	1198.62	1222	1196.75	1273.12	1262.88	1279.5	1289.12	1340.25	1336.25	1388.38	1396.75	1403.38	1416.5	1414.12	1433.88	1452.25	1468.38	1480.62	1496	1480.88	1507.88	1516	1528.62
	494.867	113.75	219.62	250	326.88	364.25	466.25	479.12	612.62	651.75	687.62	739.75	785	811.5	875.38	872.38	904.25	955.12	1012.88	1016.38	1024.38	1089.5	1099.75	1133.12	1162.25	1170.5	1186.62	1201	1250.75	1261.12	1275.88	1271.5	1298.12	1336.25	1368.25	1362.38	1385.75	1394.38	1418.5	1412.12	1461.88	1424.25	1433.38	1482.62	1458	1458.88	1492.88	1497	1499.62
	495.643	122.75	212.62	250	332.88	381.25	459.25	504.12	614.62	651.75	671.62	742.75	768	791.5	865.38	910.38	920.25	929.12	978.88	1015.38	1042.38	1099.5	1116.75	1110.12	1161.25	1171.5	1188.62	1242	1248.75	1255.12	1259.88	1299.5	1298.12	1320.25	1359.25	1354.38	1374.75	1376.38	1401.5	1423.12	1414.88	1431.25	1450.38	1477.62	1505	1496.88	1473.88	1488	1478.62
	496.42	111.75	212.62	249	338.88	378.25	462.25	487.12	616.62	657.75	681.62	758.75	789	825.5	862.38	882.38	914.25	950.12	998.88	1017.38	1044.38	1066.5	1081.75	1115.12	1167.25	1190.5	1211.62	1206	1245.75	1232.12	1270.88	1286.5	1298.12	1334.25	1346.25	1353.38	1405.75	1397.38	1401.5	1410.12	1439.88	1442.25	1463.38	1459.62	1465	1464.88	1468.88	1488	1492.62
	497.196	106.75	201.62	245	337.88	354.25	439.25	496.12	589.62	632.75	677.62	756.75	778	813.5	852.38	861.38	900.25	930.12	986.88	1021.38	1015.38	1060.5	1077.75	1122.12	1127.25	1160.5	1181.62	1219	1219.75	1248.12	1236.88	1263.5	1292.12	1325.25	1305.25	1354.38	1362.75	1390.38	1374.5	1394.12	1422.88	1454.25	1438.38	1457.62	1472	1491.88	1483.88	1495	1497.62
	497.972	99.75	215.62	243	329.88	372.25	448.25	490.12	589.62	642.75	693.62	745.75	772	804.5	854.38	889.38	901.25	924.12	978.88	985.38	1029.38	1064.5	1098.75	1098.12	1125.25	1124.5	1181.62	1218	1217.75	1226.12	1244.88	1250.5	1292.12	1312.25	1319.25	1373.38	1395.75	1366.38	1395.5	1379.12	1413.88	1442.25	1433.38	1409.62	1450	1476.88	1477.88	1486	1489.62
	498.748	114.75	207.62	241	338.88	360.25	444.25	491.12	597.62	651.75	684.62	741.75	780	798.5	864.38	884.38	897.25	930.12	982.88	1018.38	1016.38	1059.5	1081.75	1095.12	1160.25	1140.5	1162.62	1211	1206.75	1231.12	1240.88	1277.5	1280.12	1304.25	1330.25	1324.38	1356.75	1379.38	1405.5	1399.12	1403.88	1442.25	1421.38	1437.62	1453	1454.88	1477.88	1477	1491.62
	499.525	109.75	195.62	232	325.88	365.25	436.25	475.12	600.62	638.75	656.62	726.75	759	783.5	845.38	868.38	896.25	945.12	973.88	999.38	1014.38	1059.5	1082.75	1081.12	1128.25	1142.5	1164.62	1192	1207.75	1229.12	1209.88	1253.5	1264.12	1257.25	1318.25	1353.38	1323.75	1371.38	1371.5	1370.12	1409.88	1434.25	1416.38	1449.62	1423	1471.88	1461.88	1441	1458.62
	500.301	108.75	203.62	241	316.88	362.25	444.25	479.12	577.62	622.75	676.62	725.75	761	789.5	848.38	868.38	887.25	923.12	978.88	987.38	1005.38	1039.5	1069.75	1091.12	1107.25	1141.5	1177.62	1186	1220.75	1220.12	1230.88	1245.5	1275.12	1316.25	1310.25	1344.38	1335.75	1357.38	1380.5	1390.12	1412.88	1397.25	1394.38	1453.62	1444	1448.88	1464.88	1461	1449.62
	501.077	105.75	204.62	238	318.88	381.25	442.25	476.12	605.62	641.75	673.62	736.75	767	799.5	839.38	867.38	903.25	911.12	962.88	987.38	1010.38	1031.5	1069.75	1050.12	1105.25	1140.5	1156.62	1190	1184.75	1214.12	1208.88	1253.5	1242.12	1276.25	1283.25	1315.38	1337.75	1340.38	1360.5	1372.12	1406.88	1408.25	1385.38	1413.62	1448	1437.88	1446.88	1441	1473.62
	501.853	102.75	209.62	245	333.88	369.25	445.25	475.12	604.62	640.75	665.62	741.75	742	770.5	831.38	850.38	899.25	893.12	977.88	986.38	995.38	1062.5	1051.75	1073.12	1119.25	1122.5	1138.62	1165	1176.75	1193.12	1212.88	1246.5	1262.12	1273.25	1311.25	1323.38	1306.75	1368.38	1374.5	1376.12	1405.88	1392.25	1393.38	1391.62	1409	1439.88	1434.88	1444	1471.62
	502.629	109.75	202.62	243	320.88	365.25	452.25	479.12	583.62	623.75	661.62	727.75	770	784.5	836.38	870.38	888.25	918.12	960.88	966.38	1011.38	1032.5	1062.75	1065.12	1136.25	1127.5	1151.62	1202	1177.75	1209.12	1212.88	1254.5	1254.12	1266.25	1302.25	1293.38	1343.75	1337.38	1355.5	1363.12	1390.88	1414.25	1378.38	1398.62	1430	1428.88	1448.88	1437	1448.62
	503.404	103.75	200.62	230	320.88	360.25	434.25	483.12	578.62	624.75	665.62	740.75	730	795.5	833.38	863.38	883.25	903.12	940.88	993.38	991.38	1029.5	1056.75	1069.12	1112.25	1119.5	1120.62	1165	1178.75	1201.12	1225.88	1234.5	1254.12	1267.25	1276.25	1286.38	1316.75	1350.38	1349.5	1351.12	1385.88	1400.25	1397.38	1402.62	1405	1449.88	1427.88	1445	1467.62
	504.18	100.75	207.62	241	317.88	357.25	442.25	478.12	588.62	613.75	662.62	742.75	748	767.5	831.38	855.38	884.25	891.12	962.88	955.38	984.38	1049.5	1047.75	1059.12	1120.25	1111.5	1126.62	1157	1186.75	1223.12	1188.88	1258.5	1249.12	1285.25	1289.25	1323.38	1296.75	1351.38	1355.5	1338.12	1396.88	1377.25	1376.38	1367.62	1394	1417.88	1422.88	1423	1460.62
	504.956	100.75	196.62	241	315.88	350.25	449.25	480.12	575.62	620.75	632.62	703.75	745	762.5	815.38	852.38	890.25	905.12	948.88	964.38	990.38	1042.5	1065.75	1066.12	1087.25	1115.5	1144.62	1141	1194.75	1162.12	1224.88	1214.5	1242.12	1268.25	1297.25	1330.38	1309.75	1346.38	1330.5	1352.12	1359.88	1394.25	1374.38	1389.62	1411	1412.88	1434.88	1419	1444.62
	505.731	100.75	204.62	236	321.88	366.25	425.25	475.12	585.62	625.75	650.62	716.75	739	786.5	826.38	843.38	871.25	901.12	968.88	960.38	974.38	1032.5	1045.75	1073.12	1104.25	1099.5	1112.62	1181	1171.75	1179.12	1180.88	1227.5	1219.12	1245.25	1270.25	1288.38	1309.75	1323.38	1332.5	1343.12	1345.88	1359.25	1387.38	1391.62	1389	1409.88	1395.88	1418	1425.62
	506.507	101.75	203.62	238	310.88	367.25	440.25	470.12	575.62	618.75	639.62	740.75	756	768.5	837.38	851.38	876.25	878.12	947.88	971.38	990.38	1027.5	1019.75	1070.12	1122.25	1123.5	1134.62	1175	1169.75	1197.12	1189.88	1206.5	1213.12	1246.25	1270.25	1279.38	1305.75	1321.38	1329.5	1336.12	1361.88	1385.25	1391.38	1388.62	1392	1415.88	1430.88	1432	1426.62
	507.282	110.75	202.62	234	323.88	361.25	444.25	472.12	573.62	603.75	646.62	703.75	732	770.5	826.38	843.38	867.25	890.12	925.88	946.38	981.38	1021.5	1049.75	1049.12	1091.25	1090.5	1100.62	1148	1141.75	1162.12	1180.88	1210.5	1244.12	1256.25	1241.25	1295.38	1334.75	1316.38	1329.5	1334.12	1353.88	1345.25	1368.38	1366.62	1383	1400.88	1383.88	1390	1425.62
	508.057	112.75	209.62	233	320.88	348.25	432.25	477.12	576.62	629.75	660.62	713.75	745	773.5	823.38	842.38	875.25	885.12	947.88	959.38	1000.38	1006.5	1026.75	1052.12	1099.25	1107.5	1130.62	1167	1155.75	1191.12	1169.88	1201.5	1203.12	1247.25	1264.25	1294.38	1291.75	1288.38	1339.5	1343.12	1350.88	1346.25	1354.38	1356.62	1375	1373.88	1390.88	1377	1427.62
	508.833	111.75	210.62	233	307.88	372.25	419.25	471.12	573.62	631.75	645.62	712.75	718	758.5	807.38	862.38	872.25	897.12	916.88	972.38	979.38	1009.5	1020.75	1051.12	1100.25	1113.5	1125.62	1129	1147.75	1163.12	1173.88	1196.5	1230.12	1252.25	1258.25	1253.38	1294.75	1302.38	1314.5	1308.12	1321.88	1361.25	1339.38	1375.62	1382	1377.88	1384.88	1388	1402.62
	509.608	115.75	208.62	250	324.88	361.25	427.25	447.12	579.62	616.75	633.62	698.75	731	759.5	814.38	848.38	868.25	879.12	932.88	948.38	974.38	1013.5	1022.75	1043.12	1104.25	1104.5	1101.62	1138	1141.75	1139.12	1194.88	1181.5	1229.12	1213.25	1264.25	1259.38	1305.75	1304.38	1307.5	1330.12	1344.88	1353.25	1348.38	1385.62	1364	1381.88	1369.88	1410	1409.62
	510.383	114.75	204.62	238	330.88	354.25	445.25	477.12	574.62	627.75	641.62	710.75	728	770.5	799.38	837.38	844.25	870.12	947.88	955.38	952.38	991.5	1039.75	1021.12	1067.25	1078.5	1109.62	1111	1157.75	1156.12	1186.88	1186.5	1217.12	1250.25	1238.25	1272.38	1283.75	1299.38	1314.5	1327.12	1337.88	1360.25	1347.38	1332.62	1364	1368.88	1375.88	1386	1403.62
	511.158	110.75	200.62	240	326.88	362.25	428.25	458.12	585.62	603.75	650.62	703.75	749	766.5	801.38	840.38	869.25	875.12	929.88	949.38	955.38	1020.5	1031.75	1042.12	1061.25	1107.5	1107.62	1132	1152.75	1163.12	1187.88	1180.5	1213.12	1246.25	1251.25	1260.38	1297.75	1296.38	1282.5	1310.12	1340.88	1350.25	1359.38	1346.62	1350	1404.88	1381.88	1374	1407.62
	511.933	117.75	209.62	250	316.88	345.25	437.25	464.12	572.62	622.75	647.62	683.75	717	769.5	806.38	821.38	846.25	875.12	900.88	937.38	963.38	1021.5	1031.75	1057.12	1076.25	1082.5	1104.62	1126	1143.75	1146.12	1165.88	1185.5	1192.12	1220.25	1239.25	1248.38	1273.75	1302.38	1302.5	1314.12	1342.88	1340.25	1330.38	1354.62	1371	1364.88	1373.88	1385	1388.62
	512.708	128.75	207.62	239	332.88	363.25	427.25	481.12	600.62	615.75	636.62	694.75	727	733.5	801.38	834.38	861.25	878.12	906.88	951.38	960.38	992.5	998.75	1035.12	1069.25	1059.5	1121.62	1148	1135.75	1161.12	1153.88	1171.5	1202.12	1211.25	1243.25	1248.38	1257.75	1304.38	1300.5	1298.12	1316.88	1347.25	1340.38	1362.62	1340	1385.88	1381.88	1392	1399.62
	513.483	130.75	219.62	256	333.88	364.25	442.25	482.12	585.62	622.75	637.62	706.75	715	750.5	809.38	847.38	851.25	879.12	939.88	944.38	981.38	1006.5	1027.75	1042.12	1050.25	1079.5	1083.62	1132	1142.75	1145.12	1153.88	1188.5	1207.12	1221.25	1246.25	1257.38	1249.75	1274.38	1316.5	1310.12	1300.88	1333.25	1325.38	1328.62	1337	1358.88	1367.88	1392	1379.62
	514.257	128.75	215.62	263	326.88	370.25	441.25	472.12	565.62	604.75	643.62	692.75	732	752.5	829.38	821.38	841.25	889.12	917.88	950.38	959.38	999.5	1004.75	1032.12	1073.25	1094.5	1087.62	1125	1139.75	1113.12	1144.88	1186.5	1204.12	1211.25	1209.25	1240.38	1255.75	1269.38	1320.5	1271.12	1286.88	1305.25	1338.38	1345.62	1355	1349.88	1371.88	1371	1395.62
	515.032	137.75	217.62	262	332.88	351.25	431.25	463.12	575.62	602.75	644.62	697.75	733	753.5	828.38	800.38	846.25	873.12	914.88	938.38	945.38	974.5	1012.75	1014.12	1057.25	1084.5	1088.62	1118	1146.75	1157.12	1149.88	1179.5	1186.12	1222.25	1233.25	1228.38	1254.75	1291.38	1277.5	1304.12	1300.88	1312.25	1302.38	1313.62	1375	1343.88	1361.88	1343	1363.62
	515.807	134.75	224.62	256	332.88	361.25	445.25	504.12	577.62	604.75	636.62	698.75	726	762.5	801.38	825.38	859.25	882.12	927.88	923.38	952.38	994.5	1006.75	1010.12	1065.25	1079.5	1100.62	1119	1122.75	1163.12	1164.88	1180.5	1208.12	1200.25	1240.25	1244.38	1245.75	1260.38	1271.5	1273.12	1308.88	1317.25	1335.38	1319.62	1357	1348.88	1366.88	1340	1364.62
	516.581	148.75	233.62	262	333.88	371.25	451.25	490.12	572.62	617.75	642.62	701.75	722	743.5	788.38	835.38	847.25	879.12	908.88	931.38	947.38	1000.5	1008.75	1023.12	1044.25	1100.5	1088.62	1088	1125.75	1154.12	1144.88	1171.5	1204.12	1209.25	1219.25	1228.38	1227.75	1274.38	1268.5	1287.12	1309.88	1307.25	1310.38	1333.62	1335	1352.88	1348.88	1363	1362.62
	517.356	154.75	221.62	272	338.88	375.25	424.25	484.12	582.62	610.75	628.62	692.75	738	768.5	789.38	829.38	856.25	877.12	918.88	913.38	954.38	989.5	1013.75	1032.12	1064.25	1076.5	1088.62	1104	1118.75	1121.12	1133.88	1171.5	1177.12	1180.25	1208.25	1249.38	1249.75	1261.38	1264.5	1277.12	1322.88	1296.25	1302.38	1328.62	1347	1321.88	1340.88	1341	1362.62
	518.13	148.75	232.62	276	340.88	389.25	459.25	483.12	576.62	611.75	644.62	697.75	730	762.5	812.38	831.38	840.25	876.12	932.88	914.38	941.38	984.5	1020.75	1025.12	1050.25	1065.5	1084.62	1113	1111.75	1120.12	1136.88	1176.5	1188.12	1214.25	1212.25	1233.38	1265.75	1246.38	1287.5	1278.12	1316.88	1293.25	1324.38	1312.62	1358	1331.88	1353.88	1341	1358.62
	518.904	168.75	246.62	271	353.88	382.25	463.25	495.12	591.62	621.75	642.62	697.75	728	758.5	814.38	839.38	853.25	864.12	915.88	923.38	948.38	1001.5	1003.75	996.12	1035.25	1071.5	1090.62	1086	1092.75	1116.12	1153.88	1173.5	1178.12	1199.25	1204.25	1246.38	1257.75	1242.38	1274.5	1278.12	1305.88	1296.25	1306.38	1319.62	1317	1321.88	1334.88	1329	1354.62
	519.678	167.75	258.62	274	358.88	405.25	453.25	482.12	596.62	599.75	649.62	692.75	735	759.5	797.38	843.38	851.25	883.12	923.88	932.38	932.38	977.5	1003.75	1011.12	1056.25	1069.5	1085.62	1095	1119.75	1097.12	1158.88	1152.5	1165.12	1196.25	1197.25	1216.38	1230.75	1254.38	1245.5	1287.12	1303.88	1286.25	1276.38	1290.62	1333	1336.88	1329.88	1342	1350.62
	520.452	184.75	255.62	296	375.88	391.25	453.25	479.12	597.62	637.75	647.62	700.75	736	758.5	803.38	825.38	837.25	848.12	904.88	934.38	936.38	1006.5	991.75	1015.12	1043.25	1049.5	1063.62	1094	1099.75	1146.12	1139.88	1171.5	1187.12	1197.25	1196.25	1235.38	1266.75	1258.38	1243.5	1256.12	1279.88	1274.25	1303.38	1296.62	1323	1306.88	1317.88	1333	1349.62
	521.226	188.75	273.62	305	362.88	398.25	463.25	499.12	594.62	632.75	651.62	707.75	746	770.5	816.38	828.38	843.25	852.12	905.88	909.38	954.38	985.5	1024.75	1009.12	1056.25	1052.5	1095.62	1108	1091.75	1122.12	1135.88	1145.5	1149.12	1196.25	1204.25	1227.38	1217.75	1250.38	1253.5	1275.12	1273.88	1313.25	1313.38	1307.62	1325	1306.88	1325.88	1351	1345.62
	522	195.75	279.62	311	382.88	404.25	463.25	501.12	624.62	628.75	652.62	718.75	733	743.5	812.38	826.38	860.25	896.12	931.88	951.38	957.38	965.5	985.75	1018.12	1043.25	1052.5	1080.62	1091	1085.75	1134.12	1125.88	1138.5	1180.12	1196.25	1219.25	1224.38	1221.75	1253.38	1240.5	1254.12	1247.88	1257.25	1300.38	1274.62	1322	1308.88	1334.88	1327	1336.62
	522.774	214.75	285.62	320	393.88	420.25	483.25	528.12	603.62	635.75	665.62	721.75	748	769.5	820.38	835.38	848.25	863.12	914.88	916.38	949.38	997.5	994.75	1002.12	1069.25	1068.5	1069.62	1110	1089.75	1102.12	1159.88	1157.5	1161.12	1188.25	1199.25	1192.38	1240.75	1234.38	1257.5	1261.12	1276.88	1301.25	1294.38	1295.62	1295	1303.88	1290.88	1323	1328.62
	523.548	209.75	313.62	321	404.88	426.25	488.25	523.12	608.62	646.75	657.62	734.75	766	785.5	829.38	833.38	853.25	888.12	945.88	933.38	963.38	977.5	1004.75	1015.12	1073.25	1057.5	1077.62	1097	1116.75	1123.12	1144.88	1154.5	1164.12	1200.25	1211.25	1224.38	1219.75	1247.38	1272.5	1255.12	1273.88	1275.25	1295.38	1282.62	1289	1313.88	1336.88	1333	1341.62
	524.322	235.75	308.62	344	408.88	438.25	488.25	524.12	615.62	644.75	674.62	725.75	756	768.5	828.38	859.38	870.25	883.12	920.88	959.38	972.38	986.5	1017.75	1032.12	1047.25	1050.5	1066.62	1102	1110.75	1106.12	1161.88	1140.5	1163.12	1176.25	1186.25	1215.38	1224.75	1216.38	1241.5	1239.12	1275.88	1275.25	1302.38	1305.62	1304	1300.88	1316.88	1314	1350.62
	525.095	253.75	333.62	374	425.88	457.25	517.25	540.12	629.62	672.75	668.62	731.75	785	783.5	811.38	868.38	878.25	873.12	935.88	947.38	962.38	992.5	1010.75	1045.12	1063.25	1069.5	1090.62	1112	1084.75	1123.12	1124.88	1163.5	1152.12	1181.25	1193.25	1232.38	1222.75	1246.38	1229.5	1267.12	1263.88	1288.25	1266.38	1293.62	1300	1294.88	1298.88	1311	1335.62
	525.869	268.75	333.62	356	432.88	465.25	520.25	551.12	627.62	672.75	683.62	730.75	793	791.5	847.38	860.38	886.25	896.12	930.88	956.38	964.38	1001.5	1036.75	1011.12	1042.25	1058.5	1095.62	1124	1098.75	1127.12	1130.88	1152.5	1144.12	1201.25	1195.25	1247.38	1234.75	1229.38	1235.5	1271.12	1270.88	1271.25	1265.38	1294.62	1301	1318.88	1322.88	1314	1319.62
	526.643	281.75	364.62	399	449.88	475.25	536.25	561.12	653.62	687.75	711.62	760.75	774	786.5	847.38	841.38	878.25	895.12	913.88	930.38	979.38	1012.5	1001.75	1032.12	1039.25	1079.5	1067.62	1103	1137.75	1132.12	1116.88	1164.5	1169.12	1201.25	1205.25	1226.38	1231.75	1249.38	1230.5	1220.12	1259.88	1282.25	1286.38	1264.62	1292	1319.88	1291.88	1337	1333.62
	527.416	309.75	379.62	411	457.88	505.25	548.25	586.12	671.62	695.75	730.62	767.75	772	815.5	859.38	874.38	884.25	902.12	942.88	948.38	964.38	1034.5	1017.75	1044.12	1083.25	1067.5	1093.62	1103	1120.75	1117.12	1144.88	1181.5	1183.12	1183.25	1224.25	1234.38	1244.75	1244.38	1256.5	1234.12	1275.88	1290.25	1277.38	1273.62	1312	1303.88	1314.88	1318	1340.62
	528.189	330.75	403.62	447	471.88	504.25	580.25	603.12	682.62	699.75	720.62	777.75	790	818.5	886.38	892.38	902.25	915.12	957.88	988.38	971.38	1035.5	1019.75	1041.12	1062.25	1083.5	1099.62	1104	1135.75	1143.12	1148.88	1180.5	1175.12	1197.25	1172.25	1232.38	1255.75	1254.38	1261.5	1237.12	1294.88	1286.25	1280.38	1329.62	1314	1310.88	1299.88	1314	1352.62
	528.963	351.75	420.62	451	511.88	537.25	584.25	622.12	706.62	712.75	753.62	800.75	811	839.5	878.38	905.38	926.25	924.12	977.88	970.38	989.38	1023.5	1037.75	1052.12	1078.25	1080.5	1086.62	1118	1129.75	1152.12	1138.88	1186.5	1185.12	1213.25	1225.25	1244.38	1259.75	1260.38	1253.5	1257.12	1281.88	1267.25	1290.38	1284.62	1301	1333.88	1316.88	1293	1316.62
	529.736	380.75	459.62	465	546.88	539.25	620.25	636.12	714.62	729.75	776.62	806.75	822	856.5	886.38	923.38	914.25	939.12	992.88	994.38	1001.38	1024.5	1049.75	1046.12	1090.25	1089.5	1114.62	1121	1150.75	1134.12	1168.88	1182.5	1191.12	1225.25	1208.25	1225.38	1248.75	1265.38	1268.5	1245.12	1276.88	1295.25	1290.38	1305.62	1294	1313.88	1326.88	1315	1339.62
	530.509	427.75	476.62	508	548.88	564.25	636.25	660.12	744.62	758.75	780.62	831.75	842	842.5	901.38	925.38	933.25	952.12	999.88	984.38	1021.38	1034.5	1056.75	1070.12	1071.25	1131.5	1123.62	1130	1130.75	1167.12	1170.88	1190.5	1183.12	1201.25	1210.25	1260.38	1252.75	1267.38	1281.5	1277.12	1302.88	1290.25	1291.38	1300.62	1324	1329.88	1315.88	1348	1334.62
	531.282	440.75	517.62	532	587.88	610.25	675.25	681.12	770.62	787.75	816.62	849.75	866	879.5	910.38	946.38	958.25	978.12	1027.88	1008.38	1027.38	1039.5	1065.75	1068.12	1099.25	1107.5	1147.62	1148	1161.75	1159.12	1206.88	1189.5	1206.12	1202.25	1220.25	1237.38	1254.75	1298.38	1271.5	1285.12	1297.88	1316.25	1295.38	1289.62	1314	1309.88	1352.88	1330	1368.62
	532.055	481.75	541.62	552	604.88	625.25	684.25	717.12	769.62	832.75	811.62	861.75	875	893.5	943.38	942.38	983.25	993.12	1022.88	1030.38	1054.38	1078.5	1080.75	1094.12	1118.25	1137.5	1151.62	1183	1162.75	1196.12	1165.88	1202.5	1215.12	1249.25	1255.25	1272.38	1274.75	1274.38	1292.5	1299.12	1307.88	1324.25	1308.38	1311.62	1318	1347.88	1338.88	1350	1356.62
	532.828	522.75	579.62	594	644.88	670.25	713.25	737.12	820.62	829.75	839.62	877.75	921	915.5	949.38	990.38	999.25	1009.12	1044.88	1047.38	1063.38	1092.5	1106.75	1107.12	1140.25	1126.5	1134.62	1174	1167.75	1215.12	1200.88	1202.5	1246.12	1258.25	1246.25	1275.38	1292.75	1271.38	1300.5	1318.12	1313.88	1321.25	1325.38	1342.62	1342	1363.88	1365.88	1338	1347.62
	533.601	568.75	609.62	633	693.88	727.25	726.25	761.12	826.62	879.75	873.62	939.75	939	960.5	978.38	986.38	1004.25	1027.12	1044.88	1085.38	1081.38	1093.5	1120.75	1138.12	1161.25	1166.5	1165.62	1205	1201.75	1191.12	1204.88	1225.5	1242.12	1274.25	1273.25	1261.38	1288.75	1300.38	1323.5	1313.12	1298.88	1332.25	1332.38	1350.62	1341	1329.88	1359.88	1346	1380.62
	534.373	619.75	670.62	692	710.88	760.25	779.25	795.12	871.62	874.75	931.62	944.75	954	972.5	996.38	1022.38	1016.25	1040.12	1087.88	1097.38	1086.38	1141.5	1158.75	1140.12	1186.25	1175.5	1189.62	1208	1204.75	1213.12	1219.88	1277.5	1244.12	1300.25	1278.25	1312.38	1302.75	1284.38	1301.5	1319.12	1316.88	1331.25	1344.38	1337.62	1355	1366.88	1360.88	1386	1382.62
	535.146	655.75	718.62	714	774.88	772.25	819.25	857.12	903.62	912.75	941.62	975.75	978	988.5	1021.38	1052.38	1045.25	1088.12	1114.88	1098.38	1127.38	1166.5	1193.75	1146.12	1175.25	1196.5	1197.62	1213	1219.75	1232.12	1243.88	1242.5	1255.12	1286.25	1268.25	1289.38	1332.75	1316.38	1334.5	1359.12	1345.88	1345.25	1350.38	1370.62	1373	1376.88	1391.88	1378	1398.62
	535.918	726.75	769.62	779	806.88	820.25	874.25	886.12	945.62	947.75	991.62	1006.75	1023	1025.5	1066.38	1074.38	1092.25	1091.12	1126.88	1127.38	1133.38	1169.5	1185.75	1204.12	1213.25	1205.5	1225.62	1226	1256.75	1259.12	1265.88	1270.5	1275.12	1285.25	1295.25	1330.38	1336.75	1353.38	1347.5	1358.12	1348.88	1356.25	1350.38	1365.62	1374	1399.88	1365.88	1394	1413.62
	536.691	790.75	807.62	840	857.88	884.25	926.25	908.12	965.62	992.75	1002.62	1021.75	1041	1059.5	1085.38	1098.38	1143.25	1145.12	1169.88	1164.38	1173.38	1203.5	1216.75	1207.12	1212.25	1243.5	1258.62	1250	1277.75	1301.12	1299.88	1289.5	1302.12	1295.25	1340.25	1352.38	1346.75	1347.38	1372.5	1367.12	1362.88	1353.25	1361.38	1376.62	1388	1393.88	1409.88	1397	1419.62
	537.463	852.75	853.62	860	911.88	927.25	964.25	958.12	1033.62	1024.75	1026.62	1071.75	1085	1105.5	1111.38	1124.38	1167.25	1151.12	1196.88	1213.38	1174.38	1185.5	1247.75	1236.12	1255.25	1277.5	1259.62	1274	1286.75	1309.12	1297.88	1357.5	1338.12	1329.25	1333.25	1339.38	1365.75	1383.38	1376.5	1384.12	1369.88	1409.25	1390.38	1390.62	1416	1413.88	1392.88	1437	1417.62
	538.236	912.75	915.62	947	966.88	976.25	1011.25	1015.12	1065.62	1084.75	1101.62	1106.75	1126	1132.5	1173.38	1194.38	1191.25	1206.12	1203.88	1221.38	1241.38	1246.5	1242.75	1248.12	1284.25	1279.5	1292.62	1315	1324.75	1366.12	1310.88	1346.5	1357.12	1361.25	1352.25	1379.38	1356.75	1412.38	1374.5	1385.12	1403.88	1402.25	1392.38	1409.62	1414	1434.88	1465.88	1461	1427.62
	539.008	979.75	995.62	993	1001.88	1043.25	1055.25	1066.12	1115.62	1123.75	1133.62	1145.75	1178	1184.5	1187.38	1231.38	1220.25	1216.12	1263.88	1258.38	1270.38	1283.5	1301.75	1319.12	1308.25	1325.5	1319.62	1341	1362.75	1323.12	1361.88	1386.5	1372.12	1378.25	1392.25	1411.38	1408.75	1429.38	1429.5	1441.12	1415.88	1438.25	1427.38	1457.62	1443	1450.88	1419.88	1446	1464.62
	539.78	1040.75	1067.62	1057	1085.88	1115.25	1114.25	1144.12	1171.62	1173.75	1172.62	1201.75	1209	1229.5	1257.38	1248.38	1276.25	1272.12	1279.88	1288.38	1299.38	1318.5	1314.75	1327.12	1356.25	1344.5	1369.62	1359	1350.75	1403.12	1410.88	1416.5	1398.12	1406.25	1424.25	1427.38	1422.75	1439.38	1420.5	1428.12	1461.88	1464.25	1455.38	1449.62	1462	1440.88	1464.88	1502	1484.62
	540.552	1115.75	1127.62	1122	1144.88	1149.25	1184.25	1173.12	1213.62	1215.75	1234.62	1256.75	1233	1260.5	1287.38	1300.38	1301.25	1318.12	1334.88	1334.38	1352.38	1361.5	1373.75	1369.12	1360.25	1415.5	1394.62	1378	1414.75	1395.12	1394.88	1402.5	1422.12	1426.25	1450.25	1452.38	1435.75	1450.38	1480.5	1456.12	1476.88	1489.25	1452.38	1498.62	1478	1470.88	1482.88	1508	1501.62
	541.324	1182.75	1210.62	1208	1225.88	1254.25	1232.25	1225.12	1262.62	1294.75	1285.62	1302.75	1304	1297.5	1325.38	1332.38	1375.25	1385.12	1383.88	1371.38	1379.38	1404.5	1400.75	1385.12	1415.25	1412.5	1453.62	1455	1450.75	1457.12	1456.88	1443.5	1450.12	1488.25	1496.25	1468.38	1474.75	1503.38	1497.5	1497.12	1490.88	1506.25	1502.38	1513.62	1506	1508.88	1531.88	1508	1509.62
	542.096	1285.75	1304.62	1268	1289.88	1304.25	1298.25	1308.12	1347.62	1359.75	1357.62	1338.75	1381	1357.5	1403.38	1388.38	1385.25	1371.12	1428.88	1431.38	1445.38	1429.5	1450.75	1450.12	1459.25	1438.5	1479.62	1474	1488.75	1496.12	1463.88	1494.5	1509.12	1490.25	1500.25	1534.38	1497.75	1523.38	1509.5	1514.12	1522.88	1543.25	1545.38	1540.62	1495	1524.88	1532.88	1540	1524.62
	542.868	1390.75	1389.62	1366	1380.88	1360.25	1380.25	1371.12	1373.62	1397.75	1408.62	1421.75	1422	1427.5	1453.38	1427.38	1421.25	1456.12	1474.88	1487.38	1463.38	1471.5	1513.75	1500.12	1451.25	1510.5	1472.62	1519	1524.75	1536.12	1501.88	1505.5	1535.12	1527.25	1525.25	1525.38	1530.75	1531.38	1528.5	1560.12	1559.88	1559.25	1575.38	1561.62	1574	1550.88	1557.88	1571	1566.62
	543.64	1481.75	1460.62	1460	1456.88	1447.25	1404.25	1450.12	1448.62	1486.75	1485.62	1453.75	1466	1480.5	1456.38	1494.38	1481.25	1495.12	1505.88	1520.38	1527.38	1525.5	1512.75	1505.12	1533.25	1533.5	1556.62	1551	1550.75	1533.12	1582.88	1570.5	1559.12	1571.25	1589.25	1579.38	1581.75	1577.38	1579.5	1594.12	1583.88	1591.25	1576.38	1591.62	1612	1590.88	1570.88	1576	1590.62
	544.412	1576.75	1539.62	1560	1530.88	1549.25	1527.25	1523.12	1566.62	1539.75	1547.62	1532.75	1559	1543.5	1549.38	1549.38	1566.25	1566.12	1589.88	1584.38	1548.38	1546.5	1589.75	1551.12	1567.25	1555.5	1569.62	1553	1585.75	1582.12	1594.88	1591.5	1577.12	1613.25	1593.25	1621.38	1608.75	1630.38	1609.5	1625.12	1633.88	1616.25	1634.38	1631.62	1618	1604.88	1631.88	1593	1632.62
	545.183	1664.75	1653.62	1640	1620.88	1634.25	1645.25	1601.12	1609.62	1608.75	1620.62	1620.75	1612	1614.5	1596.38	1616.38	1596.25	1612.12	1625.88	1608.38	1615.38	1619.5	1649.75	1634.12	1675.25	1647.5	1661.62	1640	1617.75	1646.12	1633.88	1649.5	1626.12	1640.25	1655.25	1639.38	1654.75	1656.38	1636.5	1678.12	1646.88	1654.25	1647.38	1659.62	1646	1670.88	1657.88	1660	1666.62
	545.955	1783.75	1745.62	1715	1706.88	1695.25	1693.25	1713.12	1686.62	1672.75	1678.62	1660.75	1665	1676.5	1688.38	1683.38	1674.25	1656.12	1692.88	1682.38	1683.38	1679.5	1680.75	1686.12	1723.25	1683.5	1682.62	1668	1690.75	1693.12	1675.88	1666.5	1696.12	1701.25	1675.25	1724.38	1700.75	1672.38	1707.5	1693.12	1737.88	1676.25	1673.38	1685.62	1687	1692.88	1673.88	1689	1698.62
	546.726	1886.75	1838.62	1850	1806.88	1810.25	1780.25	1792.12	1759.62	1772.75	1786.62	1742.75	1723	1728.5	1735.38	1767.38	1747.25	1744.12	1736.88	1729.38	1721.38	1745.5	1715.75	1738.12	1733.25	1744.5	1714.62	1724	1727.75	1729.12	1721.88	1721.5	1748.12	1734.25	1704.25	1721.38	1716.75	1726.38	1714.5	1725.12	1702.88	1725.25	1707.38	1700.62	1735	1733.88	1709.88	1716	1722.62
	547.498	2001.75	1994.62	1948	1954.88	1890.25	1895.25	1867.12	1845.62	1846.75	1832.62	1809.75	1832	1816.5	1811.38	1818.38	1786.25	1796.12	1782.88	1807.38	1813.38	1767.5	1769.75	1793.12	1791.25	1757.5	1779.62	1801	1803.75	1767.12	1790.88	1766.5	1758.12	1760.25	1774.25	1772.38	1780.75	1740.38	1782.5	1768.12	1779.88	1771.25	1761.38	1763.62	1776	1822.88	1744.88	1768	1761.62
	548.269	2112.75	2098.62	2047	2032.88	2003.25	1980.25	1966.12	1963.62	1936.75	1923.62	1896.75	1905	1918.5	1901.38	1861.38	1876.25	1879.12	1847.88	1856.38	1859.38	1852.5	1861.75	1862.12	1845.25	1816.5	1821.62	1811	1839.75	1831.12	1829.88	1812.5	1837.12	1831.25	1823.25	1817.38	1791.75	1816.38	1833.5	1782.12	1819.88	1801.25	1802.38	1818.62	1794	1804.88	1793.88	1783	1815.62
	549.04	2240.75	2204.62	2168	2140.88	2112.25	2083.25	2081.12	2016.62	1994.75	2009.62	1987.75	1977	1955.5	1981.38	1942.38	1950.25	1962.12	1940.88	1911.38	1899.38	1918.5	1896.75	1926.12	1917.25	1884.5	1925.62	1891	1923.75	1878.12	1888.88	1857.5	1897.12	1867.25	1858.25	1859.38	1839.75	1847.38	1859.5	1860.12	1849.88	1828.25	1856.38	1835.62	1858	1832.88	1831.88	1845	1797.62
	549.811	2368.75	2309.62	2324	2230.88	2230.25	2181.25	2165.12	2120.62	2107.75	2120.62	2081.75	2062	2058.5	2062.38	2036.38	2018.25	2029.12	2009.88	1980.38	2016.38	1986.5	1971.75	1959.12	1954.25	1955.5	1983.62	1959	1911.75	1940.12	1911.88	1898.5	1913.12	1906.25	1938.25	1925.38	1891.75	1908.38	1890.5	1920.12	1880.88	1899.25	1905.38	1889.62	1874	1864.88	1868.88	1877	1880.62
	550.582	2500.75	2427.62	2438	2389.88	2346.25	2314.25	2243.12	2214.62	2203.75	2188.62	2177.75	2132	2127.5	2119.38	2117.38	2104.25	2077.12	2100.88	2087.38	2037.38	2042.5	2034.75	2038.12	2034.25	2007.5	2000.62	2003	1992.75	2020.12	1987.88	2002.5	1972.12	1991.25	1963.25	1988.38	1955.75	1970.38	1971.5	1948.12	1939.88	1926.25	1940.38	1940.62	1928	1926.88	1937.88	1916	1934.62
	551.354	2641.75	2537.62	2546	2470.88	2434.25	2391.25	2412.12	2302.62	2266.75	2267.62	2238.75	2200	2246.5	2177.38	2221.38	2186.25	2154.12	2163.88	2136.38	2115.38	2121.5	2098.75	2069.12	2085.25	2120.5	2062.62	2074	2016.75	2078.12	2032.88	2047.5	2028.12	2042.25	2047.25	2007.38	2017.75	1992.38	1967.5	2003.12	1979.88	1976.25	1979.38	1959.62	1975	1985.88	1962.88	1949	1956.62
	552.124	2795.75	2695.62	2653	2604.88	2598.25	2511.25	2485.12	2380.62	2389.75	2408.62	2366.75	2347	2336.5	2291.38	2282.38	2262.25	2252.12	2240.88	2196.38	2206.38	2175.5	2181.75	2182.12	2149.25	2160.5	2127.62	2119	2116.75	2128.12	2087.88	2090.5	2085.12	2080.25	2053.25	2062.38	2039.75	2051.38	2044.5	2056.12	2030.88	2021.25	2041.38	2032.62	2010	1989.88	1991.88	1998	2038.62
	552.895	2911.75	2867.62	2793	2717.88	2676.25	2616.25	2606.12	2497.62	2539.75	2487.62	2397.75	2440	2384.5	2380.38	2362.38	2322.25	2318.12	2315.88	2294.38	2273.38	2276.5	2264.75	2227.12	2215.25	2224.5	2227.62	2170	2194.75	2173.12	2192.88	2158.5	2123.12	2116.25	2130.25	2119.38	2114.75	2111.38	2096.5	2101.12	2097.88	2103.25	2070.38	2064.62	2062	2090.88	2070.88	2034	2038.62
	553.666	3096.75	2951.62	2939	2830.88	2795.25	2718.25	2691.12	2628.62	2618.75	2560.62	2502.75	2518	2517.5	2470.38	2470.38	2417.25	2420.12	2401.88	2368.38	2351.38	2301.5	2298.75	2305.12	2314.25	2296.5	2280.62	2257	2259.75	2261.12	2219.88	2190.5	2201.12	2179.25	2179.25	2200.38	2196.75	2165.38	2153.5	2154.12	2134.88	2152.25	2099.38	2105.62	2108	2125.88	2110.88	2105	2092.62
	554.437	3180.75	3104.62	3038	2972.88	2913.25	2875.25	2815.12	2744.62	2709.75	2647.62	2610.75	2618	2591.5	2532.38	2503.38	2481.25	2480.12	2467.88	2460.38	2434.38	2385.5	2392.75	2396.12	2340.25	2356.5	2320.62	2302	2294.75	2303.12	2296.88	2256.5	2274.12	2242.25	2221.25	2219.38	2223.75	2210.38	2197.5	2195.12	2187.88	2176.25	2168.38	2155.62	2189	2135.88	2107.88	2153	2128.62
	555.207	3385.75	3230.62	3197	3051.88	3065.25	2977.25	2932.12	2860.62	2797.75	2781.62	2722.75	2707	2657.5	2617.38	2621.38	2589.25	2581.12	2572.88	2521.38	2515.38	2449.5	2455.75	2479.12	2427.25	2408.5	2403.62	2383	2367.75	2361.12	2343.88	2358.5	2350.12	2330.25	2278.25	2295.38	2273.75	2293.38	2272.5	2223.12	2258.88	2257.25	2232.38	2244.62	2185	2227.88	2205.88	2197	2186.62
	555.978	3491.75	3381.62	3302	3222.88	3168.25	3068.25	3040.12	2917.62	2915.75	2837.62	2812.75	2779	2762.5	2713.38	2695.38	2667.25	2682.12	2588.88	2602.38	2597.38	2567.5	2515.75	2554.12	2501.25	2468.5	2488.62	2440	2398.75	2425.12	2424.88	2371.5	2375.12	2358.25	2386.25	2328.38	2332.75	2295.38	2308.5	2300.12	2296.88	2264.25	2299.38	2259.62	2267	2231.88	2256.88	2243	2232.62
	556.748	3613.75	3499.62	3457	3343.88	3325.25	3205.25	3152.12	3036.62	3010.75	2975.62	2948.75	2889	2824.5	2806.38	2765.38	2756.25	2726.12	2728.88	2680.38	2657.38	2640.5	2628.75	2595.12	2585.25	2548.5	2529.62	2481	2494.75	2493.12	2501.88	2418.5	2451.12	2457.25	2396.25	2396.38	2349.75	2371.38	2355.5	2361.12	2355.88	2334.25	2351.38	2349.62	2314	2305.88	2298.88	2264	2287.62
	557.519	3791.75	3635.62	3624	3481.88	3437.25	3343.25	3280.12	3128.62	3128.75	3100.62	3010.75	2994	2935.5	2874.38	2877.38	2837.25	2839.12	2789.88	2742.38	2714.38	2724.5	2689.75	2661.12	2627.25	2646.5	2568.62	2558	2589.75	2542.12	2571.88	2511.5	2510.12	2481.25	2488.25	2459.38	2425.75	2445.38	2430.5	2455.12	2379.88	2369.25	2426.38	2376.62	2358	2371.88	2356.88	2341	2331.62
	558.289	3936.75	3794.62	3708	3589.88	3549.25	3429.25	3387.12	3244.62	3243.75	3138.62	3087.75	3050	3052.5	3000.38	2941.38	2920.25	2918.12	2870.88	2841.38	2817.38	2786.5	2739.75	2749.12	2720.25	2704.5	2662.62	2653	2626.75	2608.12	2596.88	2590.5	2575.12	2583.25	2558.25	2550.38	2481.75	2497.38	2514.5	2511.12	2446.88	2466.25	2449.38	2420.62	2428	2424.88	2409.88	2400	2379.62
	559.059	4096.75	3948.62	3875	3735.88	3683.25	3521.25	3493.12	3347.62	3338.75	3299.62	3238.75	3189	3157.5	3061.38	3076.38	3026.25	2999.12	2944.88	2898.38	2915.38	2850.5	2847.75	2793.12	2782.25	2753.5	2744.62	2717	2730.75	2701.12	2656.88	2667.5	2641.12	2595.25	2645.25	2612.38	2542.75	2541.38	2533.5	2516.12	2518.88	2513.25	2477.38	2488.62	2480	2489.88	2451.88	2444	2433.62
	559.829	4211.75	4054.62	3964	3854.88	3792.25	3660.25	3593.12	3467.62	3441.75	3375.62	3304.75	3273	3211.5	3158.38	3121.38	3119.25	3079.12	3020.88	3010.38	2978.38	2969.5	2908.75	2933.12	2880.25	2821.5	2809.62	2796	2756.75	2745.12	2782.88	2744.5	2698.12	2678.25	2665.25	2638.38	2628.75	2620.38	2621.5	2594.12	2579.88	2563.25	2524.38	2543.62	2537	2537.88	2512.88	2506	2493.62
	560.6	4362.75	4201.62	4113	3957.88	3944.25	3790.25	3701.12	3562.62	3540.75	3494.62	3396.75	3303	3323.5	3247.38	3256.38	3194.25	3172.12	3109.88	3055.38	3054.38	3059.5	2962.75	2962.12	2946.25	2904.5	2936.62	2851	2819.75	2824.12	2786.88	2765.5	2782.12	2713.25	2701.25	2700.38	2662.75	2638.38	2647.5	2657.12	2637.88	2616.25	2583.38	2595.62	2576	2551.88	2538.88	2534	2497.62
	561.37	4541.75	4277.62	4246	4122.88	4039.25	3910.25	3828.12	3694.62	3632.75	3564.62	3541.75	3410	3455.5	3343.38	3314.38	3244.25	3243.12	3140.88	3161.38	3128.38	3063.5	3055.75	3028.12	3012.25	2949.5	2964.62	2917	2904.75	2881.12	2831.88	2825.5	2872.12	2786.25	2800.25	2745.38	2734.75	2724.38	2690.5	2693.12	2670.88	2658.25	2650.38	2656.62	2640	2600.88	2586.88	2556	2562.62
	562.139	4661.75	4454.62	4387	4232.88	4149.25	4053.25	3944.12	3748.62	3753.75	3668.62	3547.75	3533	3514.5	3375.38	3338.38	3354.25	3308.12	3229.88	3243.38	3202.38	3146.5	3116.75	3066.12	3076.25	3040.5	3037.62	2966	2971.75	2933.12	2935.88	2910.5	2889.12	2850.25	2810.25	2795.38	2771.75	2777.38	2785.5	2760.12	2695.88	2701.25	2675.38	2719.62	2657	2656.88	2683.88	2620	2617.62
	562.909	4813.75	4566.62	4485	4355.88	4283.25	4128.25	4101.12	3900.62	3776.75	3818.62	3672.75	3586	3614.5	3492.38	3485.38	3443.25	3401.12	3370.88	3295.38	3260.38	3213.5	3238.75	3179.12	3112.25	3114.5	3070.62	3054	3030.75	2992.12	3026.88	2970.5	2951.12	2884.25	2903.25	2850.38	2837.75	2814.38	2796.5	2800.12	2774.88	2752.25	2743.38	2749.62	2731	2692.88	2740.88	2680	2655.62
	563.679	4924.75	4746.62	4631	4461.88	4437.25	4232.25	4190.12	4015.62	3929.75	3871.62	3758.75	3699	3640.5	3599.38	3523.38	3523.25	3484.12	3422.88	3410.38	3360.38	3283.5	3266.75	3223.12	3219.25	3208.5	3158.62	3104	3097.75	3043.12	3073.88	3024.5	2957.12	2963.25	2939.25	2961.38	2914.75	2865.38	2879.5	2837.12	2798.88	2790.25	2771.38	2755.62	2778	2750.88	2730.88	2724	2730.62
	564.449	5145.75	4868.62	4765	4610.88	4488.25	4368.25	4281.12	4060.62	3999.75	3947.62	3859.75	3777	3738.5	3685.38	3611.38	3608.25	3539.12	3513.88	3457.38	3394.38	3354.5	3385.75	3298.12	3273.25	3226.5	3200.62	3161	3179.75	3149.12	3085.88	3085.5	3081.12	3030.25	3019.25	2957.38	2895.75	2934.38	2928.5	2875.12	2867.88	2849.25	2808.38	2802.62	2809	2770.88	2766.88	2753	2785.62
	565.218	5198.75	4974.62	4900	4675.88	4631.25	4466.25	4367.12	4192.62	4103.75	4053.62	3918.75	3891	3819.5	3736.38	3726.38	3674.25	3645.12	3556.88	3512.38	3494.38	3409.5	3376.75	3384.12	3334.25	3329.5	3280.62	3224	3204.75	3167.12	3184.88	3096.5	3083.12	3039.25	3047.25	3009.38	2982.75	2964.38	2936.5	2936.12	2925.88	2895.25	2895.38	2868.62	2859	2816.88	2807.88	2779	2816.62
	565.988	5302.75	5120.62	4985	4777.88	4733.25	4622.25	4455.12	4239.62	4207.75	4151.62	4022.75	3989	3935.5	3843.38	3782.38	3746.25	3715.12	3606.88	3621.38	3577.38	3458.5	3453.75	3419.12	3388.25	3340.5	3329.62	3319	3244.75	3246.12	3215.88	3211.5	3160.12	3107.25	3117.25	3097.38	3041.75	3031.38	2978.5	2993.12	2937.88	2948.25	2925.38	2893.62	2899	2888.88	2856.88	2872	2882.62
	566.757	5438.75	5194.62	5119	4927.88	4825.25	4661.25	4562.12	4335.62	4258.75	4222.62	4110.75	4061	4006.5	3927.38	3860.38	3793.25	3757.12	3675.88	3663.38	3600.38	3512.5	3515.75	3492.12	3429.25	3420.5	3377.62	3353	3347.75	3262.12	3248.88	3218.5	3209.12	3198.25	3144.25	3104.38	3086.75	3052.38	3052.5	3025.12	2999.88	2981.25	2971.38	2958.62	2941	2926.88	2889.88	2877	2852.62
	567.527	5522.75	5301.62	5242	5050.88	4906.25	4757.25	4623.12	4429.62	4352.75	4280.62	4217.75	4137	4104.5	4011.38	3932.38	3872.25	3830.12	3762.88	3733.38	3691.38	3647.5	3576.75	3587.12	3519.25	3457.5	3451.62	3381	3352.75	3348.12	3326.88	3290.5	3237.12	3200.25	3200.25	3140.38	3121.75	3100.38	3100.5	3039.12	3038.88	3042.25	3034.38	3030.62	2975	2973.88	2942.88	2925	2907.62
	568.296	5681.75	5410.62	5291	5089.88	5000.25	4842.25	4689.12	4477.62	4441.75	4367.62	4227.75	4197	4186.5	3994.38	3957.38	3959.25	3917.12	3794.88	3787.38	3750.38	3638.5	3618.75	3595.12	3566.25	3512.5	3497.62	3427	3385.75	3382.12	3399.88	3316.5	3286.12	3260.25	3271.25	3244.38	3161.75	3121.38	3145.5	3114.12	3065.88	3072.25	3045.38	3067.62	2972	2974.88	2999.88	2932	2946.62
	569.065	5795.75	5536.62	5373	5211.88	5134.25	4902.25	4854.12	4589.62	4515.75	4416.62	4284.75	4234	4179.5	4102.38	4073.38	3988.25	3963.12	3920.88	3841.38	3787.38	3693.5	3639.75	3659.12	3614.25	3602.5	3587.62	3492	3458.75	3454.12	3399.88	3350.5	3340.12	3294.25	3289.25	3221.38	3179.75	3188.38	3142.5	3128.12	3121.88	3083.25	3072.38	3047.62	3062	3011.88	3005.88	2974	2956.62
	569.834	5869.75	5628.62	5514	5276.88	5174.25	4994.25	4874.12	4675.62	4548.75	4522.62	4386.75	4312	4307.5	4175.38	4093.38	4053.25	3991.12	3919.88	3891.38	3870.38	3814.5	3697.75	3693.12	3656.25	3600.5	3579.62	3506	3450.75	3502.12	3422.88	3390.5	3362.12	3310.25	3324.25	3275.38	3211.75	3213.38	3223.5	3152.12	3161.88	3141.25	3129.38	3097.62	3067	3059.88	3033.88	3014	2987.62
	570.603	5941.75	5708.62	5579	5340.88	5202.25	5027.25	4998.12	4710.62	4651.75	4577.62	4446.75	4377	4333.5	4213.38	4166.38	4107.25	4028.12	3975.88	3972.38	3869.38	3809.5	3754.75	3760.12	3690.25	3647.5	3631.62	3559	3540.75	3522.12	3488.88	3409.5	3418.12	3373.25	3349.25	3308.38	3223.75	3237.38	3195.5	3191.12	3153.88	3170.25	3142.38	3129.62	3139	3077.88	3062.88	3075	3029.62
	571.372	6027.75	5767.62	5667	5442.88	5405.25	5144.25	5030.12	4766.62	4749.75	4602.62	4491.75	4432	4380.5	4244.38	4214.38	4207.25	4099.12	4033.88	3964.38	3925.38	3826.5	3848.75	3816.12	3742.25	3717.5	3691.62	3610	3592.75	3525.12	3526.88	3465.5	3419.12	3393.25	3402.25	3337.38	3269.75	3275.38	3232.5	3221.12	3192.88	3189.25	3175.38	3091.62	3113	3154.88	3092.88	3097	3030.62
	572.141	6155.75	5904.62	5747	5527.88	5408.25	5166.25	5105.12	4855.62	4789.75	4679.62	4550.75	4510	4461.5	4331.38	4257.38	4190.25	4164.12	4053.88	4014.38	3972.38	3906.5	3888.75	3785.12	3717.25	3721.5	3727.62	3638	3615.75	3611.12	3561.88	3507.5	3502.12	3391.25	3413.25	3367.38	3347.75	3346.38	3299.5	3291.12	3234.88	3220.25	3164.38	3193.62	3161	3146.88	3102.88	3124	3145.62
	572.91	6207.75	5929.62	5807	5588.88	5485.25	5257.25	5185.12	4886.62	4796.75	4751.62	4615.75	4492	4462.5	4336.38	4302.38	4239.25	4190.12	4122.88	4065.38	4006.38	3943.5	3874.75	3875.12	3807.25	3800.5	3756.62	3634	3644.75	3604.12	3584.88	3516.5	3515.12	3453.25	3468.25	3405.38	3352.75	3337.38	3329.5	3292.12	3292.88	3232.25	3269.38	3198.62	3169	3183.88	3127.88	3124	3099.62
	573.679	6296.75	5972.62	5834	5620.88	5525.25	5309.25	5206.12	5010.62	4872.75	4816.62	4637.75	4583	4532.5	4407.38	4337.38	4275.25	4261.12	4183.88	4067.38	4036.38	3952.5	3907.75	3903.12	3825.25	3793.5	3775.62	3672	3659.75	3643.12	3563.88	3541.5	3548.12	3463.25	3483.25	3412.38	3371.75	3324.38	3335.5	3320.12	3283.88	3251.25	3224.38	3233.62	3227	3203.88	3153.88	3155	3125.62
	574.447	6340.75	5981.62	5991	5697.88	5643.25	5355.25	5265.12	4982.62	4930.75	4812.62	4703.75	4595	4546.5	4414.38	4377.38	4364.25	4259.12	4160.88	4082.38	4033.38	4001.5	3958.75	3916.12	3862.25	3808.5	3800.62	3764	3679.75	3652.12	3643.88	3586.5	3539.12	3534.25	3511.25	3409.38	3390.75	3375.38	3381.5	3349.12	3284.88	3268.25	3257.38	3267.62	3218	3216.88	3165.88	3185	3129.62
	575.216	6356.75	6017.62	5973	5736.88	5623.25	5400.25	5262.12	5030.62	4933.75	4889.62	4715.75	4638	4557.5	4496.38	4411.38	4335.25	4253.12	4212.88	4122.38	4089.38	4039.5	4004.75	3957.12	3840.25	3845.5	3804.62	3750	3733.75	3660.12	3654.88	3573.5	3571.12	3567.25	3492.25	3507.38	3398.75	3365.38	3394.5	3361.12	3290.88	3316.25	3276.38	3247.62	3212	3238.88	3142.88	3150	3155.62
	575.984	6436.75	6147.62	5980	5792.88	5733.25	5470.25	5323.12	5067.62	4960.75	4906.62	4776.75	4660	4613.5	4507.38	4453.38	4412.25	4328.12	4235.88	4216.38	4152.38	4021.5	4005.75	3981.12	3916.25	3884.5	3833.62	3766	3711.75	3697.12	3650.88	3651.5	3571.12	3535.25	3512.25	3475.38	3407.75	3448.38	3377.5	3356.12	3300.88	3332.25	3269.38	3279.62	3239	3219.88	3217.88	3209	3142.62
	576.753	6492.75	6199.62	6048	5805.88	5680.25	5433.25	5355.12	5046.62	5020.75	4889.62	4772.75	4657	4644.5	4464.38	4434.38	4368.25	4348.12	4261.88	4190.38	4150.38	4055.5	4041.75	3978.12	3920.25	3871.5	3840.62	3789	3714.75	3711.12	3663.88	3643.5	3603.12	3559.25	3536.25	3494.38	3457.75	3446.38	3401.5	3363.12	3319.88	3339.25	3346.38	3259.62	3234	3227.88	3204.88	3215	3173.62
	577.521	6513.75	6178.62	6059	5839.88	5730.25	5463.25	5346.12	5039.62	5033.75	4938.62	4801.75	4760	4655.5	4551.38	4423.38	4388.25	4361.12	4311.88	4217.38	4167.38	4049.5	4052.75	4002.12	3900.25	3874.5	3835.62	3758	3813.75	3688.12	3702.88	3677.5	3588.12	3575.25	3569.25	3461.38	3456.75	3432.38	3420.5	3398.12	3328.88	3317.25	3322.38	3285.62	3267	3201.88	3209.88	3191	3217.62
	578.289	6549.75	6218.62	6121	5858.88	5738.25	5467.25	5406.12	5051.62	5054.75	4945.62	4757.75	4708	4660.5	4481.38	4493.38	4422.25	4369.12	4257.88	4198.38	4169.38	4107.5	4029.75	4007.12	3860.25	3900.5	3854.62	3807	3759.75	3751.12	3684.88	3600.5	3585.12	3620.25	3558.25	3457.38	3454.75	3450.38	3426.5	3390.12	3353.88	3339.25	3317.38	3261.62	3274	3209.88	3247.88	3196	3181.62
	579.058	6508.75	6203.62	6104	5853.88	5753.25	5585.25	5416.12	5101.62	5029.75	4936.62	4810.75	4743	4654.5	4556.38	4491.38	4376.25	4325.12	4255.88	4191.38	4158.38	4081.5	4028.75	3990.12	3914.25	3936.5	3853.62	3764	3745.75	3780.12	3734.88	3600.5	3663.12	3568.25	3567.25	3512.38	3456.75	3472.38	3409.5	3387.12	3351.88	3354.25	3335.38	3284.62	3244	3245.88	3228.88	3191	3208.62
	579.826	6548.75	6252.62	6108	5894.88	5751.25	5563.25	5391.12	5151.62	5076.75	4954.62	4801.75	4724	4697.5	4591.38	4438.38	4384.25	4381.12	4253.88	4243.38	4219.38	4066.5	4047.75	4009.12	3946.25	3935.5	3888.62	3813	3777.75	3751.12	3658.88	3655.5	3630.12	3577.25	3554.25	3470.38	3456.75	3437.38	3379.5	3455.12	3354.88	3313.25	3329.38	3277.62	3297	3246.88	3184.88	3163	3191.62
	580.594	6523.75	6229.62	6086	5872.88	5776.25	5503.25	5380.12	5166.62	5095.75	4955.62	4802.75	4755	4671.5	4508.38	4482.38	4440.25	4399.12	4282.88	4230.38	4225.38	4113.5	4067.75	4004.12	3915.25	3910.5	3861.62	3770	3794.75	3714.12	3702.88	3624.5	3613.12	3580.25	3564.25	3475.38	3465.75	3452.38	3402.5	3345.12	3376.88	3325.25	3331.38	3328.62	3258	3275.88	3204.88	3223	3167.62
	581.362	6530.75	6238.62	6048	5898.88	5728.25	5525.25	5376.12	5132.62	5089.75	4952.62	4794.75	4737	4696.5	4546.38	4484.38	4444.25	4327.12	4262.88	4192.38	4165.38	4057.5	4012.75	3984.12	3931.25	3898.5	3882.62	3776	3778.75	3727.12	3680.88	3634.5	3593.12	3549.25	3532.25	3513.38	3455.75	3436.38	3353.5	3378.12	3312.88	3305.25	3268.38	3283.62	3273	3201.88	3207.88	3160	3201.62
	582.13	6558.75	6262.62	6063	5885.88	5772.25	5509.25	5401.12	5085.62	5047.75	4986.62	4804.75	4713	4652.5	4531.38	4510.38	4434.25	4392.12	4253.88	4245.38	4156.38	4017.5	4058.75	4022.12	3922.25	3943.5	3844.62	3804	3753.75	3703.12	3688.88	3596.5	3600.12	3548.25	3552.25	3468.38	3427.75	3398.38	3368.5	3403.12	3302.88	3303.25	3291.38	3286.62	3253	3220.88	3203.88	3199	3117.62
	582.897	6499.75	6260.62	6117	5819.88	5741.25	5477.25	5392.12	5118.62	5006.75	4915.62	4781.75	4712	4681.5	4453.38	4458.38	4408.25	4364.12	4252.88	4218.38	4156.38	4084.5	4000.75	3979.12	3856.25	3869.5	3830.62	3764	3724.75	3695.12	3696.88	3589.5	3605.12	3591.25	3526.25	3483.38	3455.75	3395.38	3399.5	3337.12	3352.88	3294.25	3277.38	3262.62	3227	3242.88	3217.88	3170	3108.62
	583.665	6481.75	6202.62	6119	5854.88	5738.25	5493.25	5387.12	5070.62	5029.75	4923.62	4721.75	4667	4656.5	4488.38	4473.38	4399.25	4372.12	4226.88	4182.38	4148.38	4020.5	4008.75	3951.12	3887.25	3842.5	3850.62	3744	3725.75	3730.12	3666.88	3572.5	3568.12	3504.25	3492.25	3448.38	3391.75	3395.38	3356.5	3313.12	3295.88	3293.25	3293.38	3271.62	3208	3187.88	3164.88	3118	3120.62
	584.433	6469.75	6085.62	6036	5760.88	5748.25	5503.25	5334.12	5080.62	5048.75	4895.62	4773.75	4729	4578.5	4500.38	4455.38	4377.25	4287.12	4224.88	4183.38	4094.38	3996.5	3961.75	3957.12	3869.25	3791.5	3801.62	3767	3753.75	3629.12	3658.88	3570.5	3565.12	3510.25	3502.25	3431.38	3396.75	3381.38	3330.5	3321.12	3291.88	3279.25	3237.38	3219.62	3196	3176.88	3170.88	3162	3083.62
	585.2	6390.75	6084.62	6003	5789.88	5616.25	5445.25	5366.12	5038.62	4978.75	4890.62	4718.75	4635	4556.5	4476.38	4426.38	4342.25	4289.12	4213.88	4131.38	4108.38	4041.5	3962.75	3931.12	3851.25	3824.5	3792.62	3721	3680.75	3657.12	3585.88	3554.5	3549.12	3463.25	3479.25	3474.38	3373.75	3383.38	3302.5	3277.12	3228.88	3230.25	3216.38	3196.62	3194	3172.88	3140.88	3120	3081.62
	585.968	6385.75	6061.62	6001	5758.88	5597.25	5398.25	5267.12	5012.62	4906.75	4870.62	4699.75	4629	4552.5	4395.38	4411.38	4277.25	4254.12	4169.88	4121.38	4073.38	3972.5	3946.75	3890.12	3827.25	3819.5	3733.62	3703	3668.75	3628.12	3592.88	3510.5	3519.12	3465.25	3414.25	3397.38	3356.75	3325.38	3323.5	3273.12	3256.88	3258.25	3222.38	3210.62	3138	3147.88	3125.88	3107	3073.62
	586.735	6312.75	6076.62	5950	5722.88	5599.25	5301.25	5224.12	4985.62	4937.75	4778.62	4635.75	4591	4515.5	4422.38	4349.38	4260.25	4246.12	4122.88	4111.38	4062.38	3955.5	3863.75	3847.12	3820.25	3774.5	3752.62	3666	3637.75	3600.12	3570.88	3515.5	3519.12	3490.25	3446.25	3396.38	3331.75	3342.38	3287.5	3283.12	3275.88	3220.25	3209.38	3162.62	3142	3127.88	3114.88	3060	3023.62
	587.502	6312.75	6028.62	5927	5658.88	5550.25	5308.25	5234.12	4947.62	4856.75	4831.62	4630.75	4574	4483.5	4401.38	4288.38	4245.25	4183.12	4121.88	4080.38	4012.38	3920.5	3891.75	3845.12	3736.25	3703.5	3692.62	3620	3596.75	3556.12	3482.88	3479.5	3444.12	3411.25	3389.25	3347.38	3290.75	3257.38	3265.5	3204.12	3240.88	3218.25	3178.38	3150.62	3078	3113.88	3064.88	3062	3034.62
	588.27	6211.75	6032.62	5772	5597.88	5525.25	5262.25	5150.12	4937.62	4824.75	4704.62	4605.75	4525	4482.5	4372.38	4241.38	4234.25	4144.12	4089.88	4038.38	3984.38	3870.5	3810.75	3807.12	3703.25	3695.5	3680.62	3575	3570.75	3525.12	3496.88	3459.5	3440.12	3370.25	3373.25	3324.38	3260.75	3279.38	3201.5	3237.12	3172.88	3145.25	3142.38	3081.62	3091	3060.88	3058.88	3054	2982.62
	589.037	6149.75	5915.62	5747	5554.88	5392.25	5210.25	5139.12	4861.62	4776.75	4712.62	4521.75	4488	4422.5	4300.38	4252.38	4134.25	4158.12	4055.88	3990.38	3966.38	3867.5	3785.75	3780.12	3751.25	3642.5	3651.62	3568	3562.75	3494.12	3485.88	3441.5	3418.12	3385.25	3362.25	3257.38	3231.75	3165.38	3208.5	3151.12	3141.88	3153.25	3108.38	3118.62	3076	3015.88	3031.88	3007	2976.62
	589.804	6141.75	5861.62	5746	5499.88	5385.25	5219.25	5096.12	4790.62	4696.75	4627.62	4495.75	4433	4395.5	4239.38	4181.38	4141.25	4093.12	4008.88	3944.38	3910.38	3829.5	3780.75	3706.12	3650.25	3613.5	3618.62	3517	3528.75	3464.12	3435.88	3395.5	3399.12	3307.25	3286.25	3267.38	3252.75	3181.38	3196.5	3180.12	3087.88	3105.25	3083.38	3049.62	3051	2979.88	2977.88	2970	2909.62
	590.571	6059.75	5760.62	5672	5409.88	5307.25	5085.25	5048.12	4772.62	4709.75	4596.62	4461.75	4351	4314.5	4208.38	4140.38	4102.25	4045.12	3947.88	3930.38	3853.38	3784.5	3753.75	3657.12	3674.25	3617.5	3560.62	3484	3491.75	3411.12	3449.88	3368.5	3331.12	3309.25	3250.25	3192.38	3173.75	3161.38	3137.5	3149.12	3056.88	3077.25	3055.38	3023.62	3014	2980.88	2984.88	2948	2912.62
	591.338	5979.75	5710.62	5581	5369.88	5279.25	5034.25	4957.12	4693.62	4614.75	4544.62	4407.75	4328	4294.5	4136.38	4070.38	4086.25	3973.12	3923.88	3814.38	3776.38	3746.5	3700.75	3632.12	3600.25	3554.5	3561.62	3464	3419.75	3405.12	3350.88	3318.5	3282.12	3246.25	3241.25	3179.38	3127.75	3125.38	3107.5	3087.12	3081.88	3023.25	3030.38	3010.62	2955	2920.88	2936.88	2878	2912.62
	592.104	5975.75	5607.62	5551	5350.88	5207.25	4982.25	4915.12	4648.62	4580.75	4471.62	4367.75	4288	4253.5	4097.38	4061.38	3987.25	3969.12	3879.88	3827.38	3784.38	3647.5	3628.75	3628.12	3526.25	3503.5	3502.62	3406	3354.75	3392.12	3330.88	3275.5	3268.12	3221.25	3196.25	3143.38	3101.75	3108.38	3020.5	3063.12	3021.88	2994.25	2967.38	2954.62	2931	2924.88	2880.88	2878	2846.62
	592.871	5866.75	5534.62	5450	5276.88	5150.25	4907.25	4820.12	4584.62	4534.75	4425.62	4285.75	4207	4169.5	4035.38	4011.38	3950.25	3934.12	3800.88	3773.38	3734.38	3661.5	3612.75	3515.12	3502.25	3481.5	3468.62	3370	3322.75	3299.12	3302.88	3246.5	3159.12	3181.25	3164.25	3098.38	3064.75	3048.38	3005.5	2958.12	2979.88	2947.25	2930.38	2926.62	2885	2875.88	2859.88	2843	2802.62
	593.638	5789.75	5520.62	5363	5178.88	5063.25	4773.25	4732.12	4511.62	4449.75	4371.62	4228.75	4161	4099.5	4036.38	3940.38	3854.25	3856.12	3767.88	3734.38	3698.38	3553.5	3533.75	3517.12	3438.25	3374.5	3416.62	3341	3340.75	3229.12	3274.88	3191.5	3185.12	3113.25	3087.25	3042.38	3008.75	3036.38	3005.5	2936.12	2923.88	2882.25	2868.38	2839.62	2854	2829.88	2825.88	2783	2798.62
	594.404	5683.75	5413.62	5290	5061.88	4974.25	4745.25	4689.12	4412.62	4364.75	4227.62	4172.75	4124	4043.5	3905.38	3892.38	3833.25	3787.12	3676.88	3671.38	3625.38	3492.5	3461.75	3455.12	3427.25	3392.5	3319.62	3284	3234.75	3228.12	3188.88	3157.5	3132.12	3078.25	3048.25	2991.38	2970.75	2956.38	2947.5	2909.12	2888.88	2884.25	2861.38	2819.62	2801	2835.88	2721.88	2752	2742.62
	595.171	5604.75	5305.62	5213	4976.88	4867.25	4743.25	4606.12	4386.62	4315.75	4228.62	4102.75	4063	4006.5	3870.38	3795.38	3765.25	3728.12	3647.88	3608.38	3553.38	3512.5	3468.75	3408.12	3396.25	3305.5	3294.62	3248	3192.75	3162.12	3150.88	3101.5	3058.12	3038.25	2996.25	2965.38	2910.75	2918.38	2906.5	2908.12	2865.88	2813.25	2826.38	2817.62	2784	2776.88	2741.88	2741	2714.62
	595.937	5483.75	5263.62	5109	4912.88	4849.25	4610.25	4540.12	4303.62	4229.75	4180.62	4032.75	3975	3922.5	3818.38	3754.38	3737.25	3669.12	3648.88	3550.38	3482.38	3390.5	3397.75	3344.12	3310.25	3274.5	3223.62	3140	3184.75	3107.12	3091.88	3017.5	3047.12	3000.25	2920.25	2936.38	2895.75	2902.38	2881.5	2845.12	2824.88	2770.25	2793.38	2788.62	2700	2695.88	2696.88	2651	2687.62
	596.704	5429.75	5166.62	5072	4859.88	4729.25	4550.25	4506.12	4238.62	4136.75	4071.62	3951.75	3914	3885.5	3777.38	3748.38	3685.25	3623.12	3543.88	3456.38	3435.38	3409.5	3316.75	3293.12	3246.25	3253.5	3207.62	3107	3121.75	3084.12	3048.88	3020.5	2999.12	2964.25	2923.25	2869.38	2848.75	2794.38	2833.5	2799.12	2818.88	2783.25	2768.38	2725.62	2688	2662.88	2652.88	2616	2614.62
	597.47	5298.75	5087.62	4967	4777.88	4712.25	4511.25	4372.12	4164.62	4050.75	4043.62	3917.75	3860	3783.5	3752.38	3638.38	3599.25	3561.12	3478.88	3417.38	3420.38	3304.5	3275.75	3271.12	3174.25	3202.5	3154.62	3069	3051.75	3066.12	2965.88	2980.5	2939.12	2888.25	2897.25	2889.38	2748.75	2796.38	2758.5	2745.12	2718.88	2707.25	2670.38	2662.62	2637	2609.88	2642.88	2605	2585.62
	598.236	5224.75	4978.62	4910	4695.88	4600.25	4409.25	4349.12	4146.62	4023.75	3967.62	3859.75	3769	3717.5	3636.38	3550.38	3545.25	3526.12	3445.88	3372.38	3331.38	3274.5	3230.75	3216.12	3148.25	3116.5	3112.62	3039	3032.75	2991.12	2975.88	2935.5	2861.12	2825.25	2842.25	2762.38	2789.75	2705.38	2727.5	2715.12	2682.88	2655.25	2649.38	2668.62	2586	2580.88	2584.88	2557	2513.62
	599.002	5164.75	4840.62	4830	4631.88	4473.25	4333.25	4278.12	4036.62	3943.75	3903.62	3756.75	3733	3672.5	3547.38	3522.38	3481.25	3439.12	3366.88	3336.38	3304.38	3198.5	3205.75	3133.12	3106.25	3098.5	3015.62	2990	2946.75	2915.12	2898.88	2838.5	2846.12	2786.25	2784.25	2729.38	2703.75	2689.38	2700.5	2662.12	2653.88	2616.25	2609.38	2611.62	2568	2549.88	2561.88	2547	2472.62
	599.768	5098.75	4785.62	4670	4551.88	4473.25	4247.25	4176.12	3966.62	3917.75	3828.62	3703.75	3644	3625.5	3512.38	3468.38	3451.25	3395.12	3316.88	3278.38	3214.38	3184.5	3141.75	3130.12	3035.25	3011.5	2975.62	2924	2920.75	2872.12	2855.88	2805.5	2775.12	2744.25	2771.25	2722.38	2650.75	2664.38	2633.5	2620.12	2592.88	2580.25	2598.38	2537.62	2547	2496.88	2480.88	2466	2437.62
	600.534	4931.75	4718.62	4642	4417.88	4351.25	4148.25	4112.12	3873.62	3820.75	3792.62	3660.75	3609	3510.5	3456.38	3400.38	3377.25	3277.12	3291.88	3223.38	3191.38	3072.5	3060.75	3069.12	2983.25	2963.5	2967.62	2882	2868.75	2813.12	2788.88	2755.5	2744.12	2705.25	2674.25	2650.38	2626.75	2614.38	2593.5	2590.12	2534.88	2529.25	2493.38	2494.62	2494	2433.88	2432.88	2424	2407.62
	601.3	4875.75	4610.62	4588	4318.88	4263.25	4163.25	4038.12	3864.62	3765.75	3696.62	3599.75	3500	3489.5	3396.38	3322.38	3303.25	3246.12	3186.88	3161.38	3130.38	3040.5	3048.75	3019.12	2956.25	2925.5	2874.62	2789	2788.75	2805.12	2748.88	2740.5	2712.12	2658.25	2669.25	2585.38	2578.75	2568.38	2592.5	2538.12	2484.88	2477.25	2476.38	2486.62	2453	2421.88	2401.88	2406	2374.62
	602.066	4760.75	4545.62	4411	4316.88	4183.25	4104.25	3979.12	3726.62	3677.75	3604.62	3508.75	3454	3404.5	3342.38	3275.38	3208.25	3194.12	3142.88	3103.38	3077.38	2995.5	2968.75	2933.12	2859.25	2871.5	2856.62	2771	2742.75	2763.12	2677.88	2686.5	2678.12	2630.25	2593.25	2542.38	2522.75	2522.38	2488.5	2489.12	2459.88	2463.25	2413.38	2401.62	2406	2380.88	2337.88	2357	2354.62
	602.831	4663.75	4458.62	4390	4197.88	4171.25	3964.25	3856.12	3672.62	3637.75	3576.62	3469.75	3402	3381.5	3233.38	3221.38	3195.25	3127.12	3067.88	3004.38	3019.38	2979.5	2918.75	2885.12	2857.25	2795.5	2787.62	2729	2724.75	2703.12	2656.88	2621.5	2607.12	2566.25	2543.25	2500.38	2494.75	2473.38	2463.5	2453.12	2423.88	2417.25	2375.38	2369.62	2347	2325.88	2317.88	2328	2300.62
	603.597	4569.75	4376.62	4309	4106.88	4043.25	3844.25	3786.12	3606.62	3576.75	3519.62	3357.75	3369	3279.5	3192.38	3129.38	3171.25	3087.12	3033.88	2990.38	2933.38	2889.5	2857.75	2833.12	2787.25	2770.5	2745.62	2661	2656.75	2639.12	2612.88	2597.5	2543.12	2562.25	2535.25	2511.38	2452.75	2447.38	2396.5	2405.12	2400.88	2353.25	2348.38	2335.62	2302	2316.88	2301.88	2265	2260.62
	604.363	4494.75	4246.62	4155	4052.88	3912.25	3852.25	3748.12	3518.62	3478.75	3378.62	3292.75	3279	3222.5	3108.38	3099.38	3026.25	3050.12	2974.88	2945.38	2897.38	2827.5	2782.75	2801.12	2701.25	2691.5	2691.62	2627	2629.75	2573.12	2560.88	2541.5	2508.12	2494.25	2473.25	2450.38	2390.75	2383.38	2355.5	2363.12	2325.88	2316.25	2299.38	2294.62	2266	2244.88	2285.88	2235	2219.62
	605.128	4334.75	4183.62	4115	3941.88	3882.25	3703.25	3673.12	3458.62	3416.75	3339.62	3210.75	3163	3157.5	3107.38	3042.38	2972.25	2934.12	2892.88	2863.38	2858.38	2807.5	2747.75	2746.12	2675.25	2655.5	2648.62	2600	2564.75	2539.12	2541.88	2479.5	2512.12	2426.25	2435.25	2394.38	2323.75	2364.38	2323.5	2335.12	2282.88	2270.25	2262.38	2246.62	2239	2212.88	2208.88	2156	2136.62
	605.893	4275.75	4070.62	4024	3887.88	3773.25	3625.25	3593.12	3383.62	3366.75	3280.62	3187.75	3139	3067.5	2981.38	3007.38	2951.25	2909.12	2808.88	2835.38	2778.38	2703.5	2668.75	2671.12	2657.25	2605.5	2573.62	2556	2514.75	2496.12	2476.88	2429.5	2411.12	2400.25	2363.25	2392.38	2303.75	2292.38	2308.5	2306.12	2250.88	2230.25	2221.38	2224.62	2194	2156.88	2157.88	2179	2138.62
	606.659	4231.75	4029.62	3944	3765.88	3716.25	3562.25	3493.12	3333.62	3268.75	3189.62	3134.75	3088	3032.5	2922.38	2933.38	2878.25	2839.12	2809.88	2770.38	2720.38	2672.5	2624.75	2587.12	2526.25	2529.5	2564.62	2511	2469.75	2432.12	2432.88	2401.5	2383.12	2362.25	2308.25	2293.38	2256.75	2241.38	2241.5	2197.12	2187.88	2208.25	2166.38	2154.62	2138	2129.88	2116.88	2117	2101.62
	607.424	4113.75	3888.62	3846	3693.88	3628.25	3483.25	3420.12	3288.62	3230.75	3158.62	3087.75	3012	2953.5	2894.38	2815.38	2824.25	2750.12	2696.88	2686.38	2645.38	2626.5	2606.75	2586.12	2551.25	2481.5	2474.62	2452	2418.75	2345.12	2378.88	2334.5	2301.12	2278.25	2292.25	2238.38	2235.75	2197.38	2185.5	2175.12	2139.88	2154.25	2146.38	2148.62	2114	2091.88	2070.88	2031	2056.62
	608.189	4035.75	3845.62	3784	3629.88	3568.25	3401.25	3385.12	3183.62	3118.75	3081.62	2993.75	2938	2932.5	2835.38	2803.38	2798.25	2702.12	2673.88	2670.38	2636.38	2550.5	2514.75	2497.12	2467.25	2481.5	2430.62	2381	2371.75	2334.12	2311.88	2324.5	2285.12	2244.25	2246.25	2228.38	2148.75	2157.38	2151.5	2117.12	2129.88	2099.25	2084.38	2046.62	2071	2045.88	2047.88	2049	2024.62
	608.954	3927.75	3760.62	3692	3543.88	3508.25	3344.25	3245.12	3104.62	3100.75	3048.62	2920.75	2884	2838.5	2768.38	2749.38	2700.25	2699.12	2629.88	2603.38	2535.38	2496.5	2462.75	2444.12	2398.25	2381.5	2374.62	2382	2320.75	2301.12	2291.88	2243.5	2245.12	2197.25	2210.25	2158.38	2139.75	2127.38	2071.5	2091.12	2058.88	2044.25	2050.38	2053.62	2005	2000.88	2013.88	1985	1971.62
	609.719	3829.75	3658.62	3621	3451.88	3390.25	3268.25	3204.12	3039.62	3030.75	2949.62	2846.75	2829	2794.5	2731.38	2672.38	2665.25	2632.12	2568.88	2534.38	2493.38	2457.5	2445.75	2428.12	2367.25	2371.5	2327.62	2285	2232.75	2252.12	2204.88	2215.5	2151.12	2131.25	2150.25	2124.38	2097.75	2060.38	2070.5	2049.12	2028.88	2036.25	2031.38	1985.62	1981	1983.88	1952.88	1962	1939.62
	610.484	3754.75	3598.62	3506	3375.88	3319.25	3178.25	3115.12	3008.62	2908.75	2883.62	2811.75	2731	2727.5	2661.38	2627.38	2586.25	2588.12	2524.88	2449.38	2439.38	2431.5	2393.75	2315.12	2350.25	2304.5	2271.62	2216	2214.75	2207.12	2183.88	2138.5	2140.12	2143.25	2088.25	2098.38	2068.75	2020.38	2012.5	2037.12	1999.88	1973.25	1987.38	1973.62	1960	1934.88	1915.88	1910	1891.62
	611.249	3693.75	3523.62	3432	3323.88	3268.25	3116.25	3067.12	2895.62	2898.75	2822.62	2744.75	2705	2662.5	2598.38	2548.38	2517.25	2492.12	2438.88	2422.38	2384.38	2359.5	2339.75	2309.12	2260.25	2260.5	2230.62	2193	2171.75	2150.12	2151.88	2119.5	2087.12	2058.25	2059.25	2019.38	2013.75	1998.38	1964.5	1951.12	1947.88	1911.25	1932.38	1923.62	1889	1899.88	1871.88	1851	1860.62
	612.013	3572.75	3438.62	3334	3226.88	3171.25	3061.25	2991.12	2812.62	2777.75	2764.62	2659.75	2644	2620.5	2503.38	2490.38	2462.25	2474.12	2405.88	2369.38	2338.38	2286.5	2283.75	2276.12	2209.25	2225.5	2171.62	2139	2124.75	2149.12	2092.88	2080.5	2058.12	2044.25	1995.25	1976.38	1944.75	1967.38	1924.5	1916.12	1925.88	1878.25	1864.38	1854.62	1878	1825.88	1810.88	1827	1782.62
	612.778	3504.75	3343.62	3274	3170.88	3099.25	2984.25	2921.12	2770.62	2763.75	2696.62	2619.75	2569	2555.5	2473.38	2436.38	2417.25	2371.12	2333.88	2316.38	2281.38	2231.5	2226.75	2213.12	2175.25	2133.5	2133.62	2088	2075.75	2074.12	2072.88	2042.5	2034.12	2006.25	1989.25	1925.38	1897.75	1927.38	1895.5	1892.12	1875.88	1852.25	1858.38	1843.62	1824	1807.88	1801.88	1829	1767.62
	613.543	3380.75	3253.62	3154	3070.88	3004.25	2908.25	2876.12	2711.62	2674.75	2622.62	2513.75	2561	2476.5	2401.38	2394.38	2390.25	2346.12	2269.88	2234.38	2238.38	2221.5	2160.75	2153.12	2074.25	2102.5	2096.62	2033	2009.75	2017.12	1994.88	1963.5	1968.12	1928.25	1930.25	1882.38	1893.75	1848.38	1875.5	1822.12	1821.88	1787.25	1830.38	1806.62	1770	1800.88	1769.88	1758	1708.62
	614.307	3299.75	3150.62	3138	2998.88	2935.25	2822.25	2768.12	2604.62	2620.75	2550.62	2475.75	2478	2428.5	2361.38	2338.38	2277.25	2296.12	2259.88	2192.38	2182.38	2134.5	2143.75	2104.12	2084.25	2027.5	2045.62	1986	2004.75	1964.12	1954.88	1928.5	1900.12	1891.25	1880.25	1858.38	1846.75	1809.38	1812.5	1787.12	1810.88	1800.25	1791.38	1747.62	1758	1717.88	1705.88	1713	1703.62
	615.072	3220.75	3080.62	3019	2920.88	2878.25	2731.25	2708.12	2552.62	2518.75	2503.62	2407.75	2404	2366.5	2296.38	2244.38	2248.25	2230.12	2177.88	2147.38	2123.38	2069.5	2066.75	2042.12	2040.25	1997.5	2010.62	1950	1935.75	1935.12	1910.88	1887.5	1882.12	1840.25	1830.25	1832.38	1806.75	1793.38	1756.5	1734.12	1740.88	1767.25	1708.38	1691.62	1683	1684.88	1687.88	1667	1647.62
	615.836	3160.75	3038.62	2948	2834.88	2816.25	2694.25	2628.12	2512.62	2459.75	2430.62	2350.75	2339	2335.5	2260.38	2224.38	2205.25	2176.12	2151.88	2123.38	2079.38	2052.5	2031.75	1992.12	1972.25	1934.5	1955.62	1916	1929.75	1899.12	1876.88	1823.5	1846.12	1797.25	1800.25	1775.38	1756.75	1749.38	1760.5	1724.12	1707.88	1699.25	1691.38	1677.62	1677	1661.88	1634.88	1650	1631.62
	616.6	3083.75	2889.62	2865	2798.88	2709.25	2609.25	2585.12	2465.62	2412.75	2393.62	2282.75	2255	2251.5	2194.38	2163.38	2151.25	2091.12	2043.88	2063.38	2019.38	2001.5	1977.75	1962.12	1927.25	1917.5	1868.62	1848	1812.75	1845.12	1840.88	1774.5	1777.12	1751.25	1765.25	1731.38	1719.75	1670.38	1658.5	1694.12	1697.88	1673.25	1638.38	1645.62	1622	1611.88	1614.88	1606	1591.62
	617.364	2968.75	2819.62	2766	2717.88	2682.25	2551.25	2528.12	2427.62	2322.75	2299.62	2262.75	2202	2182.5	2155.38	2093.38	2068.25	2053.12	2008.88	2026.38	1967.38	1960.5	1913.75	1904.12	1878.25	1848.5	1860.62	1835	1800.75	1784.12	1763.88	1731.5	1754.12	1710.25	1729.25	1674.38	1652.75	1675.38	1643.5	1674.12	1636.88	1617.25	1622.38	1579.62	1602	1606.88	1592.88	1567	1558.62
	618.128	2899.75	2757.62	2738	2603.88	2598.25	2454.25	2437.12	2334.62	2293.75	2236.62	2196.75	2178	2136.5	2104.38	2054.38	2028.25	2027.12	1996.88	1947.38	1940.38	1908.5	1868.75	1872.12	1838.25	1807.5	1815.62	1774	1753.75	1738.12	1739.88	1697.5	1697.12	1673.25	1680.25	1647.38	1646.75	1628.38	1629.5	1601.12	1564.88	1598.25	1572.38	1570.62	1538	1524.88	1541.88	1534	1515.62
	618.892	2838.75	2679.62	2627	2574.88	2505.25	2413.25	2375.12	2256.62	2234.75	2197.62	2160.75	2100	2075.5	2006.38	2017.38	1990.25	1966.12	1930.88	1905.38	1888.38	1879.5	1794.75	1820.12	1791.25	1754.5	1787.62	1709	1738.75	1698.12	1714.88	1677.5	1662.12	1640.25	1607.25	1607.38	1569.75	1616.38	1585.5	1570.12	1562.88	1531.25	1547.38	1543.62	1506	1502.88	1502.88	1482	1491.62
	619.656	2716.75	2651.62	2571	2483.88	2431.25	2321.25	2298.12	2179.62	2167.75	2126.62	2088.75	2045	2021.5	1966.38	1995.38	1933.25	1873.12	1863.88	1881.38	1813.38	1800.5	1805.75	1752.12	1718.25	1751.5	1722.62	1699	1703.75	1684.12	1626.88	1615.5	1623.12	1602.25	1580.25	1572.38	1555.75	1549.38	1574.5	1532.12	1526.88	1505.25	1488.38	1506.62	1509	1463.88	1456.88	1465	1422.62
	620.42	2660.75	2557.62	2502	2405.88	2351.25	2297.25	2257.12	2140.62	2100.75	2052.62	2024.75	2008	1994.5	1904.38	1903.38	1910.25	1838.12	1813.88	1826.38	1768.38	1739.5	1742.75	1739.12	1701.25	1711.5	1690.62	1653	1637.75	1647.12	1612.88	1564.5	1580.12	1563.25	1565.25	1540.38	1517.75	1508.38	1481.5	1513.12	1451.88	1481.25	1456.38	1436.62	1460	1452.88	1442.88	1394	1418.62
	621.184	2579.75	2449.62	2439	2347.88	2309.25	2211.25	2169.12	2093.62	2058.75	2005.62	1962.75	1944	1913.5	1856.38	1837.38	1826.25	1835.12	1788.88	1776.38	1757.38	1715.5	1688.75	1685.12	1630.25	1638.5	1620.62	1592	1598.75	1597.12	1583.88	1538.5	1532.12	1493.25	1515.25	1512.38	1483.75	1495.38	1465.5	1469.12	1448.88	1457.25	1439.38	1417.62	1404	1385.88	1405.88	1392	1357.62
	621.947	2503.75	2428.62	2357	2258.88	2241.25	2153.25	2148.12	2042.62	1964.75	1950.62	1932.75	1866	1851.5	1863.38	1810.38	1796.25	1762.12	1723.88	1703.38	1707.38	1652.5	1639.75	1637.12	1604.25	1593.5	1598.62	1532	1553.75	1534.12	1521.88	1507.5	1506.12	1478.25	1458.25	1477.38	1459.75	1450.38	1429.5	1436.12	1406.88	1387.25	1355.38	1407.62	1375	1388.88	1349.88	1363	1335.62
	622.711	2471.75	2332.62	2293	2222.88	2209.25	2082.25	2060.12	1968.62	1933.75	1912.62	1854.75	1867	1799.5	1750.38	1764.38	1732.25	1736.12	1702.88	1681.38	1649.38	1636.5	1603.75	1584.12	1569.25	1577.5	1546.62	1523	1523.75	1477.12	1505.88	1454.5	1454.12	1448.25	1430.25	1407.38	1398.75	1403.38	1395.5	1384.12	1375.88	1356.25	1364.38	1341.62	1355	1335.88	1320.88	1309	1320.62
	623.475	2375.75	2279.62	2235	2161.88	2127.25	2024.25	1982.12	1931.62	1887.75	1847.62	1801.75	1770	1763.5	1715.38	1692.38	1700.25	1659.12	1648.88	1634.38	1616.38	1594.5	1564.75	1551.12	1539.25	1528.5	1523.62	1474	1480.75	1455.12	1494.88	1432.5	1442.12	1417.25	1399.25	1394.38	1371.75	1367.38	1357.5	1349.12	1335.88	1334.25	1323.38	1291.62	1315	1303.88	1265.88	1288	1295.62
	624.238	2305.75	2209.62	2185	2127.88	2059.25	1979.25	1958.12	1866.62	1846.75	1802.62	1777.75	1720	1729.5	1685.38	1651.38	1649.25	1622.12	1593.88	1585.38	1551.38	1531.5	1504.75	1498.12	1482.25	1470.5	1471.62	1451	1450.75	1421.12	1426.88	1420.5	1395.12	1402.25	1371.25	1350.38	1326.75	1332.38	1337.5	1324.12	1325.88	1304.25	1305.38	1282.62	1296	1279.88	1270.88	1257	1262.62
	625.001	2260.75	2116.62	2091	2028.88	1967.25	1931.25	1916.12	1797.62	1779.75	1725.62	1751.75	1690	1647.5	1639.38	1622.38	1570.25	1574.12	1555.88	1538.38	1522.38	1489.5	1515.75	1462.12	1438.25	1438.5	1452.62	1392	1400.75	1410.12	1372.88	1363.5	1364.12	1347.25	1349.25	1298.38	1338.75	1285.38	1297.5	1295.12	1288.88	1261.25	1244.38	1249.62	1260	1237.88	1236.88	1223	1237.62
	625.765	2173.75	2083.62	2053	1972.88	1923.25	1840.25	1843.12	1752.62	1749.75	1672.62	1664.75	1632	1646.5	1554.38	1569.38	1535.25	1535.12	1490.88	1489.38	1495.38	1448.5	1442.75	1441.12	1399.25	1391.5	1398.62	1399	1355.75	1341.12	1323.88	1338.5	1297.12	1319.25	1291.25	1293.38	1275.75	1269.38	1264.5	1262.12	1234.88	1256.25	1244.38	1226.62	1200	1206.88	1204.88	1195	1200.62
	626.528	2124.75	2010.62	2003	1916.88	1886.25	1803.25	1785.12	1672.62	1721.75	1660.62	1618.75	1569	1566.5	1528.38	1517.38	1494.25	1493.12	1483.88	1452.38	1439.38	1433.5	1413.75	1397.12	1366.25	1357.5	1357.62	1347	1325.75	1294.12	1297.88	1295.5	1286.12	1243.25	1268.25	1238.38	1215.75	1214.38	1235.5	1234.12	1207.88	1202.25	1199.38	1191.62	1212	1164.88	1176.88	1149	1156.62
	627.291	2049.75	1963.62	1952	1851.88	1812.25	1733.25	1730.12	1643.62	1605.75	1619.62	1569.75	1560	1533.5	1505.38	1469.38	1459.25	1456.12	1456.88	1402.38	1380.38	1381.5	1364.75	1367.12	1336.25	1319.5	1318.62	1286	1266.75	1269.12	1247.88	1260.5	1266.12	1230.25	1235.25	1238.38	1194.75	1216.38	1175.5	1153.12	1179.88	1159.25	1173.38	1157.62	1153	1126.88	1155.88	1176	1152.62
	628.054	1973.75	1894.62	1861	1798.88	1753.25	1691.25	1695.12	1608.62	1560.75	1564.62	1527.75	1511	1485.5	1454.38	1420.38	1437.25	1442.12	1369.88	1378.38	1353.38	1350.5	1327.75	1325.12	1290.25	1268.5	1265.62	1259	1228.75	1271.12	1254.88	1225.5	1209.12	1208.25	1215.25	1192.38	1175.75	1189.38	1158.5	1194.12	1121.88	1139.25	1155.38	1153.62	1143	1120.88	1128.88	1084	1115.62
	628.817	1917.75	1836.62	1787	1724.88	1720.25	1650.25	1628.12	1562.62	1527.75	1522.62	1473.75	1448	1439.5	1406.38	1427.38	1382.25	1384.12	1331.88	1338.38	1335.38	1315.5	1302.75	1271.12	1273.25	1244.5	1219.62	1218	1202.75	1245.12	1203.88	1205.5	1170.12	1173.25	1158.25	1187.38	1127.75	1121.38	1121.5	1127.12	1116.88	1122.25	1112.38	1125.62	1078	1078.88	1105.88	1082	1079.62
	629.58	1862.75	1771.62	1800	1686.88	1636.25	1601.25	1569.12	1484.62	1496.75	1484.62	1441.75	1424	1399.5	1355.38	1366.38	1364.25	1332.12	1296.88	1269.38	1303.38	1282.5	1270.75	1235.12	1259.25	1204.5	1203.62	1211	1161.75	1194.12	1189.88	1181.5	1159.12	1146.25	1144.25	1141.38	1134.75	1098.38	1107.5	1095.12	1096.88	1081.25	1090.38	1086.62	1083	1066.88	1070.88	1061	1044.62
	630.342	1802.75	1725.62	1678	1629.88	1623.25	1554.25	1534.12	1489.62	1457.75	1437.62	1394.75	1394	1352.5	1367.38	1295.38	1318.25	1307.12	1267.88	1256.38	1243.38	1252.5	1221.75	1215.12	1210.25	1185.5	1201.62	1155	1165.75	1167.12	1151.88	1119.5	1131.12	1127.25	1099.25	1115.38	1096.75	1106.38	1081.5	1082.12	1085.88	1071.25	1043.38	1049.62	1051	1032.88	1041.88	1023	1019.62
	631.105	1741.75	1678.62	1656	1597.88	1563.25	1511.25	1507.12	1426.62	1400.75	1376.62	1361.75	1344	1334.5	1286.38	1280.38	1278.25	1260.12	1246.88	1241.38	1195.38	1185.5	1192.75	1177.12	1168.25	1149.5	1141.62	1135	1126.75	1121.12	1125.88	1107.5	1097.12	1066.25	1094.25	1051.38	1043.75	1048.38	1048.5	1035.12	1056.88	1046.25	1031.38	1016.62	1024	1039.88	1029.88	998	994.62
	631.868	1691.75	1638.62	1595	1550.88	1536.25	1464.25	1468.12	1387.62	1394.75	1358.62	1320.75	1301	1282.5	1255.38	1234.38	1222.25	1230.12	1183.88	1190.38	1181.38	1187.5	1159.75	1161.12	1144.25	1135.5	1124.62	1107	1092.75	1088.12	1114.88	1065.5	1093.12	1073.25	1035.25	1038.38	1036.75	1020.38	1027.5	1020.12	1022.88	1049.25	1006.38	987.62	977	993.88	1000.88	990	997.62
	632.63	1630.75	1586.62	1557	1500.88	1475.25	1439.25	1414.12	1347.62	1323.75	1285.62	1305.75	1275	1230.5	1219.38	1232.38	1209.25	1204.12	1208.88	1133.38	1139.38	1129.5	1144.75	1132.12	1124.25	1091.5	1087.62	1066	1058.75	1048.12	1069.88	1049.5	1042.12	1005.25	1036.25	1014.38	1006.75	995.38	1007.5	986.12	999.88	997.25	976.38	954.62	951	953.88	977.88	932	984.62
	633.393	1607.75	1522.62	1502	1463.88	1426.25	1385.25	1367.12	1301.62	1301.75	1266.62	1255.75	1240	1239.5	1191.38	1176.38	1179.25	1141.12	1132.88	1149.38	1107.38	1126.5	1083.75	1075.12	1075.25	1088.5	1085.62	1057	1029.75	1041.12	1016.88	1009.5	1018.12	1006.25	996.25	992.38	969.75	997.38	980.5	970.12	971.88	952.25	960.38	957.62	958	919.88	951.88	914	942.62
	634.155	1537.75	1474.62	1448	1414.88	1395.25	1366.25	1309.12	1278.62	1243.75	1244.62	1222.75	1181	1187.5	1186.38	1139.38	1156.25	1122.12	1130.88	1103.38	1084.38	1061.5	1056.75	1056.12	1030.25	1024.5	1030.62	1019	1011.75	1020.12	1003.88	1001.5	993.12	968.25	968.25	959.38	956.75	945.38	950.5	941.12	934.88	930.25	920.38	924.62	918	919.88	934.88	900	922.62
	634.917	1493.75	1457.62	1432	1383.88	1357.25	1309.25	1281.12	1209.62	1219.75	1196.62	1184.75	1171	1171.5	1136.38	1126.38	1123.25	1093.12	1082.88	1075.38	1062.38	1046.5	1048.75	1040.12	1018.25	1009.5	991.62	1013	977.75	981.12	979.88	948.5	974.12	954.25	942.25	944.38	937.75	937.38	922.5	912.12	925.88	898.25	909.38	914.62	922	887.88	886.88	875	870.62
	635.679	1455.75	1402.62	1386	1330.88	1308.25	1257.25	1236.12	1193.62	1169.75	1181.62	1143.75	1119	1128.5	1093.38	1092.38	1065.25	1049.12	1043.88	1050.38	1028.38	1038.5	1010.75	1007.12	991.25	1001.5	983.62	957	944.75	950.12	960.88	953.5	952.12	900.25	928.25	921.38	904.75	904.38	908.5	882.12	878.88	891.25	893.38	875.62	899	876.88	861.88	865	864.62
	636.442	1394.75	1329.62	1353	1299.88	1264.25	1205.25	1214.12	1163.62	1149.75	1130.62	1115.75	1094	1102.5	1070.38	1049.38	1047.25	1046.12	1027.88	1018.38	1022.38	969.5	1002.75	971.12	956.25	948.5	941.62	936	944.75	943.12	923.88	925.5	899.12	906.25	922.25	865.38	879.75	878.38	876.5	872.12	876.88	870.25	847.38	862.62	856	850.88	841.88	824	842.62
	637.204	1356.75	1308.62	1269	1256.88	1232.25	1191.25	1160.12	1142.62	1116.75	1068.62	1083.75	1063	1058.5	1029.38	1021.38	1019.25	1003.12	986.88	975.38	962.38	956.5	955.75	944.12	928.25	943.5	905.62	905	914.75	909.12	889.88	876.5	899.12	883.25	891.25	871.38	864.75	876.38	865.5	852.12	861.88	857.25	841.38	833.62	841	827.88	826.88	816	815.62
	637.965	1309.75	1255.62	1254	1220.88	1202.25	1144.25	1134.12	1091.62	1078.75	1065.62	1041.75	1037	1023.5	999.38	995.38	979.25	975.12	963.88	979.38	982.38	900.5	952.75	919.12	902.25	902.5	914.62	888	885.75	887.12	885.88	869.5	864.12	858.25	854.25	846.38	835.75	844.38	830.5	848.12	842.88	813.25	834.38	825.62	816	815.88	815.88	808	821.62
	638.727	1258.75	1213.62	1194	1170.88	1145.25	1110.25	1105.12	1075.62	1050.75	1031.62	1017.75	991	1006.5	995.38	969.38	970.25	957.12	946.88	928.38	926.38	906.5	917.75	893.12	883.25	898.5	856.62	876	863.75	876.12	869.88	852.5	850.12	860.25	834.25	827.38	811.75	820.38	817.5	814.12	817.88	797.25	812.38	785.62	796	779.88	792.88	783	777.62
	639.489	1228.75	1181.62	1157	1131.88	1100.25	1090.25	1059.12	1029.62	1024.75	990.62	972.75	951	980.5	963.38	945.38	931.25	922.12	913.88	900.38	894.38	901.5	881.75	863.12	886.25	872.5	844.62	847	838.75	831.12	829.88	820.5	833.12	810.25	803.25	821.38	808.75	789.38	791.5	788.12	801.88	794.25	772.38	764.62	756	775.88	754.88	778	751.62
	640.251	1186.75	1127.62	1146	1100.88	1085.25	1054.25	1041.12	1014.62	990.75	1001.62	947.75	947	939.5	921.38	907.38	887.25	894.12	896.88	890.38	875.38	864.5	855.75	860.12	863.25	838.5	849.62	804	826.75	832.12	805.88	796.5	804.12	785.25	807.25	787.38	771.75	782.38	789.5	767.12	781.88	774.25	751.38	750.62	746	766.88	743.88	751	747.62
	641.012	1156.75	1115.62	1109	1053.88	1035.25	1020.25	994.12	958.62	935.75	937.62	924.75	918	912.5	897.38	905.38	858.25	856.12	865.88	860.38	845.38	844.5	847.75	813.12	817.25	806.5	810.62	814	798.75	805.12	804.88	776.5	784.12	780.25	779.25	755.38	761.75	775.38	751.5	751.12	758.88	757.25	747.38	754.62	753	730.88	730.88	739	720.62
	641.774	1133.75	1088.62	1054	1026.88	1024.25	982.25	986.12	932.62	940.75	918.62	892.75	867	874.5	855.38	875.38	837.25	838.12	838.88	834.38	819.38	810.5	803.75	795.12	789.25	786.5	792.62	776	771.75	775.12	762.88	759.5	775.12	754.25	747.25	751.38	756.75	749.38	726.5	737.12	732.88	730.25	724.38	710.62	716	703.88	717.88	714	698.62
	642.535	1070.75	1053.62	1015	997.88	963.25	939.25	945.12	906.62	917.75	882.62	875.75	868	852.5	834.38	832.38	829.25	829.12	817.88	810.38	787.38	789.5	774.75	772.12	773.25	762.5	763.62	768	750.75	762.12	730.88	744.5	747.12	725.25	737.25	718.38	723.75	705.38	728.5	708.12	702.88	721.25	703.38	699.62	704	698.88	681.88	674	704.62
	643.297	1031.75	999.62	992	968.88	945.25	934.25	901.12	879.62	865.75	872.62	856.75	836	839.5	826.38	789.38	811.25	807.12	802.88	795.38	760.38	776.5	746.75	757.12	757.25	754.5	748.62	742	724.75	746.12	722.88	727.5	719.12	702.25	704.25	721.38	690.75	715.38	698.5	690.12	685.88	692.25	687.38	695.62	679	691.88	670.88	671	663.62
	644.058	1006.75	989.62	967	928.88	905.25	912.25	874.12	875.62	851.75	836.62	823.75	811	793.5	812.38	804.38	780.25	776.12	757.88	749.38	757.38	723.5	746.75	734.12	714.25	728.5	740.62	717	731.75	702.12	704.88	695.5	703.12	708.25	703.25	671.38	683.75	684.38	674.5	677.12	677.88	673.25	683.38	664.62	668	648.88	659.88	661	651.62
	644.819	982.75	951.62	932	917.88	899.25	867.25	850.12	820.62	808.75	836.62	773.75	789	782.5	766.38	775.38	755.25	757.12	745.88	745.38	731.38	709.5	727.75	725.12	705.25	701.5	708.62	705	697.75	684.12	693.88	672.5	680.12	670.25	683.25	670.38	665.75	675.38	667.5	671.12	673.88	628.25	647.38	642.62	647	646.88	646.88	635	644.62
	645.58	949.75	903.62	905	874.88	865.25	831.25	814.12	809.62	788.75	779.62	765.75	756	777.5	737.38	739.38	736.25	746.12	724.88	740.38	718.38	694.5	687.75	680.12	681.25	685.5	698.62	691	685.75	671.12	670.88	671.5	669.12	660.25	665.25	652.38	659.75	640.38	657.5	635.12	634.88	619.25	623.38	634.62	621	625.88	640.88	610	616.62
	646.341	922.75	875.62	867	844.88	832.25	802.25	807.12	770.62	763.75	752.62	736.75	748	741.5	717.38	728.38	719.25	726.12	690.88	695.38	691.38	701.5	670.75	679.12	683.25	680.5	660.62	643	649.75	651.12	659.88	654.5	652.12	648.25	644.25	639.38	627.75	626.38	622.5	624.12	614.88	611.25	605.38	605.62	606	615.88	613.88	608	612.62
	647.102	880.75	857.62	836	815.88	808.25	795.25	786.12	754.62	747.75	746.62	731.75	720	709.5	717.38	695.38	712.25	682.12	671.88	676.38	678.38	668.5	677.75	653.12	655.25	653.5	641.62	642	641.75	646.12	635.88	649.5	620.12	631.25	627.25	629.38	617.75	626.38	605.5	611.12	602.88	599.25	604.38	616.62	592	598.88	594.88	576	588.62
	647.863	850.75	834.62	817	803.88	770.25	765.25	752.12	751.62	714.75	707.62	697.75	697	702.5	701.38	685.38	650.25	685.12	662.88	657.38	641.38	658.5	635.75	651.12	620.25	638.5	630.62	617	618.75	619.12	602.88	623.5	609.12	610.25	611.25	605.38	604.75	608.38	589.5	588.12	607.88	588.25	595.38	570.62	591	585.88	583.88	597	581.62
	648.624	835.75	799.62	805	769.88	765.25	738.25	736.12	706.62	694.75	701.62	682.75	673	677.5	668.38	657.38	674.25	644.12	648.88	646.38	651.38	636.5	620.75	625.12	625.25	603.5	618.62	599	600.75	606.12	622.88	593.5	589.12	609.25	603.25	585.38	576.75	577.38	572.5	599.12	578.88	564.25	581.38	592.62	581	562.88	559.88	565	560.62
	649.385	807.75	771.62	763	769.88	745.25	718.25	706.12	675.62	690.75	684.62	657.75	652	663.5	633.38	628.38	636.25	627.12	616.88	621.38	623.38	629.5	601.75	618.12	599.25	582.5	591.62	593	602.75	595.12	561.88	586.5	598.12	574.25	563.25	573.38	554.75	582.38	564.5	572.12	559.88	555.25	557.38	561.62	556	561.88	552.88	553	554.62
	650.145	768.75	737.62	730	711.88	698.25	681.25	686.12	664.62	662.75	648.62	635.75	649	640.5	619.38	614.38	614.25	628.12	607.88	602.38	608.38	586.5	588.75	584.12	606.25	584.5	584.62	553	571.75	578.12	555.88	583.5	561.12	569.25	560.25	557.38	552.75	553.38	565.5	555.12	546.88	554.25	569.38	548.62	544	532.88	545.88	531	550.62
[truncated: 128 more columns]

## Sheet: Fig. 4b
	PL spectra (298 K)			PL spectra (323 K)			PL spectra (348 K)			PL spectra (373 K)			PL spectra (398 K)			PL spectra (423 K)			PL spectra (448 K)			PL spectra (473 K)			PL spectra (498 K)			PL spectra (523 K)			PL spectra (548 K)			PL spectra (573 K)			PL spectra (598 K)			PL spectra (623K)
	Wavelength (nm)	PL intensity (arb. u.)		Wavelength (nm)	PL intensity (arb. u.)		Wavelength (nm)	PL intensity (arb. u.)		Wavelength (nm)	PL intensity (arb. u.)		Wavelength (nm)	PL intensity (arb. u.)		Wavelength (nm)	PL intensity (arb. u.)		Wavelength (nm)	PL intensity (arb. u.)		Wavelength (nm)	PL intensity (arb. u.)		Wavelength (nm)	PL intensity (arb. u.)		Wavelength (nm)	PL intensity (arb. u.)		Wavelength (nm)	PL intensity (arb. u.)		Wavelength (nm)	PL intensity (arb. u.)		Wavelength (nm)	PL intensity (arb. u.)		Wavelength (nm)	PL intensity (arb. u.)
	350.738	0.4784		350.738	0.4188		350.738	0.3652		350.738	0.33741		350.738	0.2992		350.738	0.2864		350.738	0.28941		350.738	0.28781		350.738	0.2724		350.738	0.27421		350.738	0.27181		350.738	0.26659		350.738	0.23821		350.738	0.23101
	351.528	0.4528		351.528	0.4028		351.528	0.378		351.528	0.33421		351.528	0.304		351.528	0.2944		351.528	0.28461		351.528	0.26541		351.528	0.2644		351.528	0.27261		351.528	0.26861		351.528	0.24259		351.528	0.25421		351.528	0.23261
	352.318	0.4784		352.318	0.4364		352.318	0.3796		352.318	0.32941		352.318	0.288		352.318	0.2832		352.318	0.28301		352.318	0.29261		352.318	0.2836		352.318	0.27101		352.318	0.27821		352.318	0.26979		352.318	0.23821		352.318	0.24381
	353.108	0.4928		353.108	0.4412		353.108	0.3764		353.108	0.34701		353.108	0.3088		353.108	0.2896		353.108	0.30541		353.108	0.28461		353.108	0.2788		353.108	0.29661		353.108	0.27181		353.108	0.26019		353.108	0.25581		353.108	0.23901
	353.897	0.5168		353.897	0.4716		353.897	0.402		353.897	0.33901		353.897	0.3088		353.897	0.2928		353.897	0.29901		353.897	0.30061		353.897	0.2996		353.897	0.28701		353.897	0.27661		353.897	0.26659		353.897	0.26701		353.897	0.24541
	354.687	0.5312		354.687	0.462		354.687	0.418		354.687	0.34061		354.687	0.3264		354.687	0.2944		354.687	0.28301		354.687	0.30381		354.687	0.2964		354.687	0.28541		354.687	0.27501		354.687	0.28259		354.687	0.27501		354.687	0.25501
	355.476	0.552		355.476	0.4892		355.476	0.4116		355.476	0.37261		355.476	0.3216		355.476	0.3152		355.476	0.29741		355.476	0.30221		355.476	0.2884		355.476	0.29661		355.476	0.28301		355.476	0.27139		355.476	0.26861		355.476	0.24861
	356.265	0.5584		356.265	0.5068		356.265	0.4324		356.265	0.39181		356.265	0.3232		356.265	0.3056		356.265	0.30701		356.265	0.29741		356.265	0.3092		356.265	0.29341		356.265	0.30381		356.265	0.27939		356.265	0.27821		356.265	0.25501
	357.055	0.5696		357.055	0.5084		357.055	0.4372		357.055	0.35661		357.055	0.3232		357.055	0.2976		357.055	0.32141		357.055	0.31181		357.055	0.306		357.055	0.30781		357.055	0.29741		357.055	0.29219		357.055	0.26541		357.055	0.26461
	357.844	0.5808		357.844	0.5068		357.844	0.4468		357.844	0.37741		357.844	0.3152		357.844	0.3088		357.844	0.30221		357.844	0.30861		357.844	0.2948		357.844	0.30621		357.844	0.29421		357.844	0.29059		357.844	0.25741		357.844	0.26941
	358.633	0.5904		358.633	0.518		358.633	0.442		358.633	0.37421		358.633	0.3376		358.633	0.2992		358.633	0.30861		358.633	0.31181		358.633	0.3028		358.633	0.29981		358.633	0.28461		358.633	0.29379		358.633	0.27341		358.633	0.25821
	359.422	0.608		359.422	0.5244		359.422	0.4692		359.422	0.39661		359.422	0.328		359.422	0.3104		359.422	0.29901		359.422	0.29901		359.422	0.322		359.422	0.32381		359.422	0.28781		359.422	0.30339		359.422	0.27981		359.422	0.26781
	360.211	0.6368		360.211	0.5276		360.211	0.4692		360.211	0.39661		360.211	0.368		360.211	0.312		360.211	0.30221		360.211	0.30701		360.211	0.3012		360.211	0.30461		360.211	0.29421		360.211	0.29379		360.211	0.27021		360.211	0.27101
	361	0.64		361	0.5708		361	0.4692		361	0.39501		361	0.3504		361	0.3104		361	0.30701		361	0.32621		361	0.314		361	0.30301		361	0.29581		361	0.30179		361	0.26701		361	0.26461
	361.789	0.6704		361.789	0.5948		361.789	0.4996		361.789	0.40621		361.789	0.3616		361.789	0.328		361.789	0.31181		361.789	0.32621		361.789	0.3236		361.789	0.32061		361.789	0.30541		361.789	0.29379		361.789	0.28621		361.789	0.26781
	362.578	0.6864		362.578	0.5644		362.578	0.498		362.578	0.44621		362.578	0.3504		362.578	0.3056		362.578	0.31821		362.578	0.32301		362.578	0.3092		362.578	0.32701		362.578	0.31181		362.578	0.29699		362.578	0.29261		362.578	0.25981
	363.367	0.6768		363.367	0.598		363.367	0.522		363.367	0.41101		363.367	0.3728		363.367	0.3248		363.367	0.34381		363.367	0.33741		363.367	0.338		363.367	0.31101		363.367	0.30381		363.367	0.30019		363.367	0.29261		363.367	0.28061
	364.155	0.7088		364.155	0.6476		364.155	0.5268		364.155	0.43021		364.155	0.3696		364.155	0.336		364.155	0.32461		364.155	0.34541		364.155	0.33		364.155	0.33021		364.155	0.31981		364.155	0.31459		364.155	0.30221		364.155	0.30141
	364.944	0.744		364.944	0.6412		364.944	0.5188		364.944	0.43501		364.944	0.3856		364.944	0.3584		364.944	0.34861		364.944	0.35181		364.944	0.346		364.944	0.34301		364.944	0.31661		364.944	0.31299		364.944	0.30701		364.944	0.28221
	365.732	0.7696		365.732	0.6876		365.732	0.554		365.732	0.46861		365.732	0.4016		365.732	0.3488		365.732	0.34061		365.732	0.34221		365.732	0.3348		365.732	0.34301		365.732	0.34701		365.732	0.32739		365.732	0.29261		365.732	0.28541
	366.521	0.7856		366.521	0.7004		366.521	0.5636		366.521	0.48941		366.521	0.384		366.521	0.3632		366.521	0.32781		366.521	0.35501		366.521	0.3412		366.521	0.33341		366.521	0.34061		366.521	0.32899		366.521	0.30381		366.521	0.30781
	367.309	0.7824		367.309	0.7132		367.309	0.594		367.309	0.48141		367.309	0.4064		367.309	0.3616		367.309	0.34701		367.309	0.36621		367.309	0.3508		367.309	0.35421		367.309	0.34541		367.309	0.34819		367.309	0.33581		367.309	0.29821
	368.098	0.8432		368.098	0.7468		368.098	0.5972		368.098	0.50221		368.098	0.3952		368.098	0.3616		368.098	0.37421		368.098	0.37101		368.098	0.3508		368.098	0.36381		368.098	0.35981		368.098	0.33859		368.098	0.32461		368.098	0.32701
	368.886	0.8784		368.886	0.75		368.886	0.6356		368.886	0.51341		368.886	0.4224		368.886	0.3824		368.886	0.36461		368.886	0.39661		368.886	0.3524		368.886	0.38141		368.886	0.35181		368.886	0.34659		368.886	0.32621		368.886	0.34301
	369.674	0.904		369.674	0.7804		369.674	0.634		369.674	0.51981		369.674	0.4256		369.674	0.3744		369.674	0.39181		369.674	0.37581		369.674	0.3812		369.674	0.37021		369.674	0.36941		369.674	0.35939		369.674	0.33261		369.674	0.32861
	370.462	0.9328		370.462	0.806		370.462	0.6452		370.462	0.52621		370.462	0.4288		370.462	0.3936		370.462	0.38701		370.462	0.37581		370.462	0.3732		370.462	0.37341		370.462	0.36461		370.462	0.35939		370.462	0.34221		370.462	0.33981
	371.25	0.9408		371.25	0.846		371.25	0.682		371.25	0.53901		371.25	0.4528		371.25	0.3952		371.25	0.39501		371.25	0.38381		371.25	0.3812		371.25	0.38781		371.25	0.37421		371.25	0.38179		371.25	0.34381		371.25	0.31581
	372.038	1		372.038	0.862		372.038	0.7044		372.038	0.57901		372.038	0.4768		372.038	0.4096		372.038	0.39021		372.038	0.39821		372.038	0.3972		372.038	0.38621		372.038	0.37741		372.038	0.37539		372.038	0.34541		372.038	0.33981
	372.826	1.0304		372.826	0.8556		372.826	0.7508		372.826	0.59021		372.826	0.4592		372.826	0.4128		372.826	0.40301		372.826	0.40781		372.826	0.4036		372.826	0.40701		372.826	0.39501		372.826	0.36259		372.826	0.34701		372.826	0.35101
	373.614	1.0544		373.614	0.9228		373.614	0.7732		373.614	0.57261		373.614	0.4896		373.614	0.4352		373.614	0.39501		373.614	0.41101		373.614	0.4132		373.614	0.40701		373.614	0.40301		373.614	0.39139		373.614	0.37261		373.614	0.37181
	374.402	1.1152		374.402	0.9756		374.402	0.7956		374.402	0.59181		374.402	0.4816		374.402	0.4224		374.402	0.42541		374.402	0.41261		374.402	0.3972		374.402	0.39421		374.402	0.40621		374.402	0.40899		374.402	0.37261		374.402	0.36061
	375.19	1.1408		375.19	0.9932		375.19	0.8196		375.19	0.61901		375.19	0.512		375.19	0.4416		375.19	0.42701		375.19	0.40941		375.19	0.4068		375.19	0.42941		375.19	0.42541		375.19	0.40739		375.19	0.36781		375.19	0.39421
	375.977	1.1792		375.977	1.0252		375.977	0.8132		375.977	0.65741		375.977	0.5184		375.977	0.4304		375.977	0.44301		375.977	0.45421		375.977	0.4148		375.977	0.44061		375.977	0.41901		375.977	0.40899		375.977	0.39661		375.977	0.37661
	376.765	1.24		376.765	1.062		376.765	0.8484		376.765	0.67021		376.765	0.5392		376.765	0.464		376.765	0.43501		376.765	0.44141		376.765	0.442		376.765	0.42781		376.765	0.42861		376.765	0.44259		376.765	0.38541		376.765	0.37821
	377.552	1.2544		377.552	1.1196		377.552	0.8884		377.552	0.69101		377.552	0.5392		377.552	0.4576		377.552	0.45421		377.552	0.44941		377.552	0.434		377.552	0.44701		377.552	0.42861		377.552	0.41859		377.552	0.39501		377.552	0.41021
	378.34	1.3232		378.34	1.1372		378.34	0.9076		378.34	0.67981		378.34	0.544		378.34	0.4624		378.34	0.47661		378.34	0.47021		378.34	0.458		378.34	0.45341		378.34	0.43341		378.34	0.41539		378.34	0.41901		378.34	0.40221
	379.127	1.3744		379.127	1.1852		379.127	0.9652		379.127	0.71981		379.127	0.5456		379.127	0.4832		379.127	0.47501		379.127	0.45741		379.127	0.45		379.127	0.45661		379.127	0.45101		379.127	0.42659		379.127	0.41261		379.127	0.39741
	379.914	1.4544		379.914	1.1996		379.914	0.9732		379.914	0.71821		379.914	0.584		379.914	0.504		379.914	0.47181		379.914	0.50221		379.914	0.4612		379.914	0.44061		379.914	0.47981		379.914	0.43779		379.914	0.42701		379.914	0.39741
	380.702	1.4528		380.702	1.2652		380.702	1.0004		380.702	0.76941		380.702	0.6112		380.702	0.5168		380.702	0.48301		380.702	0.47501		380.702	0.4788		380.702	0.47101		380.702	0.47501		380.702	0.44899		380.702	0.44141		380.702	0.41021
	381.489	1.5344		381.489	1.2716		381.489	1.0228		381.489	0.78541		381.489	0.6112		381.489	0.4848		381.489	0.48781		381.489	0.48941		381.489	0.49		381.489	0.48861		381.489	0.47021		381.489	0.46339		381.489	0.45421		381.489	0.41341
	382.276	1.528		382.276	1.3436		382.276	1.0708		382.276	0.79181		382.276	0.6272		382.276	0.5088		382.276	0.50061		382.276	0.48461		382.276	0.514		382.276	0.48541		382.276	0.46701		382.276	0.45539		382.276	0.43181		382.276	0.44861
	383.063	1.6096		383.063	1.3676		383.063	1.0836		383.063	0.82221		383.063	0.6112		383.063	0.5232		383.063	0.48141		383.063	0.49901		383.063	0.4996		383.063	0.52381		383.063	0.49101		383.063	0.47459		383.063	0.45421		383.063	0.42941
	383.85	1.6272		383.85	1.446		383.85	1.1332		383.85	0.83981		383.85	0.6528		383.85	0.5344		383.85	0.51661		383.85	0.50061		383.85	0.5156		383.85	0.49021		383.85	0.49741		383.85	0.47779		383.85	0.45901		383.85	0.43261
	384.637	1.7344		384.637	1.4988		384.637	1.1604		384.637	0.90061		384.637	0.6608		384.637	0.5584		384.637	0.52781		384.637	0.52781		384.637	0.514		384.637	0.51581		384.637	0.51501		384.637	0.48579		384.637	0.47021		384.637	0.46621
	385.424	1.7808		385.424	1.5196		385.424	1.154		385.424	0.88301		385.424	0.6688		385.424	0.5696		385.424	0.53421		385.424	0.51181		385.424	0.5236		385.424	0.50461		385.424	0.49901		385.424	0.48579		385.424	0.46061		385.424	0.44381
	386.21	1.8032		386.21	1.5532		386.21	1.2292		386.21	0.91501		386.21	0.6784		386.21	0.5728		386.21	0.53261		386.21	0.51821		386.21	0.5284		386.21	0.52221		386.21	0.50701		386.21	0.50019		386.21	0.45741		386.21	0.45181
	386.997	1.904		386.997	1.5932		386.997	1.2516		386.997	0.95661		386.997	0.6688		386.997	0.5744		386.997	0.53741		386.997	0.54861		386.997	0.53		386.997	0.53181		386.997	0.52941		386.997	0.49059		386.997	0.48301		386.997	0.47901
[truncated: 406 more rows]

## Sheet: Fig. 4c
	yellow emission (heating)			yellow emission (cooling)			blue emission (heating)			blue emission (cooling)
[truncated: 15 more rows]

## Sheet: Fig. 4d
	Temperature-dependent XRD patterns contour mapping (-311)								Temperature-dependent XRD patterns contour mapping (-131)								Temperature-dependent XRD patterns contour mapping (-331)								Temperature-dependent XRD patterns contour mapping (-311)								Temperature-dependent XRD patterns contour mapping (-131)								Temperature-dependent XRD patterns contour mapping (-331)
[truncated: 25 more rows]

[truncated: 21 more sheets: Fig. 4e, Fig. 5a, Fig. 5b, Fig. 5c, Fig. 5d, Fig. 5e, Fig. 6a, Fig.6b, Fig. 6c, Fig. 6d, Fig. 6e, Fig. 6f, Fig. 6g, Fig. 6h, Fig. 6i, Fig. 6j, Fig. 7a, Fig. 7b, Fig. 7c, Fig. 8f …]
